# Supplementary material for: Using an agent-based model to evaluate the effect of producer specialization on the epidemiological resilience of livestock production networks
Source: PLoS One. 2018 Mar 9;13(3):e0194013. doi: 10.1371/journal.pone.0194013 (PMC5844541; doi:10.1371/journal.pone.0194013)
Supplement: S1 Dataset — Infection duration and size data for 45,000 model runs. Used in experiment one. (CSV) [file pone.0194013.s002.csv]

n_prod	i_dur	i_prop	spec
30	26	0.033333333	1
40	24	0.025	1
10	34	0.1	1
30	46	0.033333333	1
20	9	0.05	1
10	36	0.1	1
40	43	0.05	1
20	41	0.05	1
30	43	0.033333333	1
40	36	0.025	1
10	35	0.1	1
30	35	0.033333333	1
20	17	0.05	1
10	8	0.1	1
40	51	0.025	1
20	36	0.05	1
30	6	0.033333333	1
40	38	0.025	1
10	26	0.1	1
30	44	0.033333333	1
20	29	0.05	1
10	28	0.1	1
40	17	0.025	1
20	26	0.05	1
30	45	0.033333333	1
40	36	0.025	1
10	47	0.1	1
30	22	0.033333333	1
20	27	0.05	1
40	25	0.025	1
20	21	0.05	1
10	28	0.1	1
40	16	0.025	1
30	37	0.033333333	1
10	16	0.1	1
20	36	0.05	1
30	16	0.033333333	1
40	7	0.025	1
20	29	0.05	1
10	36	0.1	1
30	23	0.033333333	1
10	33	0.1	1
40	32	0.025	1
30	9	0.033333333	1
20	48	0.05	1
40	43	0.025	1
10	46	0.1	1
20	6	0.05	1
30	38	0.033333333	1
10	22	0.1	1
40	22	0.025	1
20	30	0.05	1
30	28	0.033333333	1
30	37	0.033333333	1
20	13	0.05	1
10	26	0.1	1
40	23	0.025	1
20	32	0.05	1
10	32	0.1	1
30	8	0.033333333	1
20	16	0.05	1
40	32	0.025	1
30	37	0.033333333	1
30	14	0.033333333	1
10	35	0.1	1
40	15	0.025	1
20	26	0.05	1
30	18	0.033333333	1
20	38	0.05	1
10	11	0.1	1
30	37	0.033333333	1
40	16	0.025	1
20	36	0.05	1
20	23	0.05	1
40	18	0.025	1
30	13	0.033333333	1
20	32	0.05	1
10	29	0.1	1
30	46	0.033333333	1
40	37	0.025	1
10	9	0.1	1
20	54	0.05	1
40	33	0.025	1
30	34	0.033333333	1
20	29	0.05	1
10	35	0.1	1
30	10	0.033333333	1
40	34	0.025	1
10	13	0.1	1
20	11	0.05	1
40	39	0.025	1
30	8	0.033333333	1
20	35	0.05	1
10	17	0.1	1
30	14	0.033333333	1
40	9	0.025	1
10	30	0.1	1
20	8	0.05	1
40	37	0.025	1
30	24	0.033333333	1
20	53	0.05	1
10	9	0.1	1
30	25	0.033333333	1
40	14	0.025	1
20	20	0.05	1
20	13	0.05	1
30	37	0.033333333	1
30	26	0.033333333	1
20	9	0.05	1
10	7	0.1	1
30	24	0.033333333	1
40	10	0.025	1
10	31	0.1	1
20	5	0.05	1
40	28	0.025	1
30	34	0.033333333	1
20	24	0.05	1
10	42	0.1	1
30	11	0.033333333	1
40	29	0.025	1
10	22	0.1	1
20	45	0.05	1
40	14	0.025	1
30	24	0.033333333	1
20	47	0.05	1
10	23	0.1	1
30	14	0.033333333	1
40	4	0.025	1
10	34	0.1	1
20	44	0.05	1
40	16	0.025	1
30	15	0.033333333	1
20	38	0.05	1
10	56	0.1	1
30	26	0.033333333	1
40	46	0.075	1
10	29	0.1	1
20	38	0.05	1
40	22	0.025	1
30	20	0.033333333	1
20	38	0.05	1
10	35	0.1	1
40	27	0.025	1
10	32	0.1	1
30	27	0.033333333	1
40	41	0.025	1
20	14	0.05	1
30	22	0.033333333	1
10	22	0.1	1
20	11	0.05	1
40	24	0.025	1
10	47	0.1	1
30	55	0.033333333	1
40	45	0.025	1
20	22	0.05	1
30	44	0.033333333	1
10	33	0.1	1
20	16	0.05	1
40	34	0.025	1
10	32	0.1	1
30	20	0.033333333	1
40	18	0.025	1
20	40	0.05	1
30	18	0.033333333	1
10	24	0.1	1
20	26	0.05	1
40	52	0.025	1
10	33	0.1	1
30	30	0.033333333	1
40	15	0.025	1
20	29	0.05	1
30	8	0.033333333	1
10	27	0.1	1
20	23	0.05	1
40	23	0.025	1
10	39	0.1	1
30	47	0.066666667	1
40	14	0.025	1
20	34	0.05	1
30	21	0.033333333	1
10	8	0.1	1
20	23	0.05	1
40	4	0.025	1
10	40	0.1	1
30	23	0.033333333	1
40	52	0.025	1
20	4	0.05	1
30	55	0.033333333	1
10	23	0.1	1
20	54	0.05	1
40	29	0.025	1
10	27	0.1	1
30	39	0.033333333	1
40	34	0.025	1
20	20	0.05	1
30	23	0.033333333	1
10	37	0.1	1
20	14	0.05	1
40	26	0.025	1
10	40	0.1	1
30	8	0.033333333	1
40	11	0.025	1
20	46	0.05	1
20	54	0.05	1
30	43	0.033333333	1
10	11	0.1	1
10	5	0.1	1
20	25	0.05	1
40	28	0.025	1
40	33	0.025	1
10	17	0.1	1
30	21	0.033333333	1
40	55	0.025	1
20	28	0.05	1
30	25	0.033333333	1
10	32	0.1	1
20	6	0.05	1
40	17	0.025	1
10	28	0.1	1
30	41	0.033333333	1
40	29	0.025	1
20	22	0.05	1
30	50	0.033333333	1
10	26	0.1	1
20	45	0.05	1
40	31	0.025	1
10	19	0.1	1
30	30	0.033333333	1
40	44	0.025	1
20	17	0.05	1
30	37	0.033333333	1
10	36	0.1	1
20	34	0.05	1
40	36	0.025	1
10	46	0.1	1
30	20	0.033333333	1
40	20	0.025	1
20	29	0.05	1
30	33	0.033333333	1
10	26	0.1	1
20	18	0.05	1
40	37	0.025	1
10	13	0.1	1
30	26	0.033333333	1
40	33	0.025	1
20	23	0.05	1
30	39	0.033333333	1
10	26	0.1	1
20	37	0.05	1
40	25	0.025	1
10	27	0.1	1
30	17	0.033333333	1
40	23	0.025	1
20	23	0.05	1
30	24	0.033333333	1
10	38	0.1	1
20	18	0.05	1
40	38	0.025	1
10	36	0.1	1
30	36	0.033333333	1
40	10	0.025	1
20	42	0.05	1
20	44	0.05	1
30	25	0.033333333	1
10	22	0.1	1
20	43	0.05	1
40	14	0.025	1
10	33	0.1	1
30	10	0.033333333	1
40	6	0.025	1
20	28	0.05	1
30	29	0.033333333	1
10	49	0.1	1
20	27	0.05	1
40	37	0.025	1
10	27	0.1	1
30	23	0.033333333	1
40	17	0.025	1
20	39	0.05	1
30	14	0.033333333	1
10	20	0.1	1
20	9	0.05	1
40	35	0.025	1
10	37	0.1	1
30	6	0.033333333	1
40	32	0.025	1
20	30	0.05	1
30	17	0.033333333	1
10	50	0.1	1
20	19	0.05	1
40	25	0.025	1
10	25	0.1	1
30	24	0.033333333	1
40	26	0.025	1
20	49	0.05	1
30	48	0.033333333	1
10	9	0.1	1
20	41	0.05	1
40	29	0.025	1
10	31	0.1	1
30	47	0.033333333	1
40	37	0.025	1
20	38	0.05	1
30	26	0.033333333	1
10	32	0.1	1
20	33	0.05	1
40	25	0.025	1
10	26	0.1	1
30	13	0.033333333	1
40	18	0.025	1
20	33	0.05	1
30	38	0.033333333	1
10	26	0.1	1
20	14	0.05	1
40	45	0.025	1
10	47	0.1	1
30	40	0.033333333	1
40	14	0.025	1
20	51	0.05	1
30	25	0.033333333	1
10	10	0.1	1
20	28	0.05	1
40	42	0.025	1
10	16	0.1	1
30	39	0.033333333	1
40	41	0.025	1
20	39	0.05	1
10	31	0.1	1
20	20	0.05	1
30	45	0.033333333	1
10	34	0.1	1
40	44	0.025	1
30	31	0.033333333	1
20	42	0.05	1
40	12	0.025	1
10	28	0.1	1
10	40	0.1	1
20	10	0.05	1
30	32	0.033333333	1
10	36	0.1	1
40	23	0.025	1
30	19	0.033333333	1
20	18	0.05	1
40	43	0.025	1
10	2	0.1	1
20	24	0.05	1
30	32	0.033333333	1
10	6	0.1	1
40	27	0.025	1
30	35	0.033333333	1
20	12	0.05	1
40	5	0.025	1
10	31	0.1	1
20	44	0.05	1
30	21	0.033333333	1
10	13	0.1	1
40	53	0.025	1
30	28	0.033333333	1
20	37	0.05	1
40	15	0.025	1
10	22	0.1	1
20	33	0.05	1
30	15	0.033333333	1
10	29	0.1	1
40	33	0.025	1
30	43	0.033333333	1
20	26	0.05	1
40	54	0.025	1
10	32	0.1	1
20	15	0.05	1
30	34	0.033333333	1
10	33	0.1	1
40	29	0.025	1
30	31	0.033333333	1
20	19	0.05	1
40	21	0.025	1
10	27	0.1	1
20	29	0.05	1
30	25	0.033333333	1
10	42	0.1	1
10	30	0.1	1
40	39	0.025	1
30	35	0.033333333	1
20	30	0.05	1
10	44	0.1	1
20	30	0.05	1
40	36	0.025	1
10	38	0.1	1
30	7	0.033333333	1
40	39	0.025	1
50	48	0.02	1
30	38	0.033333333	1
10	48	0.1	1
50	12	0.02	1
40	36	0.025	1
10	28	0.1	1
30	28	0.033333333	1
40	29	0.025	1
50	44	0.02	1
60	52	0.016666667	1
10	19	0.1	1
50	34	0.02	1
40	36	0.025	1
60	33	0.016666667	1
60	36	0.016666667	1
40	33	0.025	1
50	36	0.02	1
60	33	0.016666667	1
70	24	0.014285714	1
50	22	0.02	1
40	39	0.025	1
70	19	0.014285714	1
60	29	0.016666667	1
80	9	0.0125	1
50	24	0.02	1
60	35	0.016666667	1
70	40	0.014285714	1
50	11	0.02	1
80	11	0.0125	1
60	18	0.016666667	1
60	34	0.016666667	1
80	39	0.0125	1
50	47	0.02	1
60	34	0.016666667	1
70	39	0.014285714	1
50	10	0.02	1
80	32	0.0125	1
70	11	0.014285714	1
60	26	0.016666667	1
80	24	0.0125	1
50	28	0.02	1
60	19	0.016666667	1
70	43	0.014285714	1
50	10	0.02	1
80	15	0.0125	1
70	53	0.014285714	1
60	14	0.016666667	1
80	14	0.0125	1
50	35	0.02	1
60	44	0.016666667	1
70	53	0.028571429	1
80	33	0.0125	1
70	30	0.014285714	1
50	20	0.02	1
80	33	0.0125	1
60	49	0.016666667	1
50	48	0.02	1
70	22	0.014285714	1
80	20	0.0125	1
60	39	0.016666667	1
60	42	0.016666667	1
80	40	0.0125	1
50	58	0.02	1
60	28	0.016666667	1
70	37	0.014285714	1
50	53	0.02	1
80	24	0.0125	1
70	33	0.014285714	1
60	31	0.016666667	1
80	43	0.0125	1
50	41	0.02	1
70	32	0.014285714	1
70	27	0.014285714	1
50	56	0.02	1
80	27	0.0125	1
70	29	0.014285714	1
60	50	0.016666667	1
50	9	0.02	1
50	20	0.02	1
60	41	0.016666667	1
70	36	0.014285714	1
80	29	0.0125	1
80	40	0.0125	1
60	34	0.016666667	1
60	16	0.016666667	1
80	17	0.0125	1
50	34	0.02	1
70	36	0.014285714	1
70	31	0.014285714	1
50	27	0.02	1
80	17	0.0125	1
60	50	0.016666667	1
60	55	0.016666667	1
80	26	0.0125	1
50	41	0.02	1
60	37	0.016666667	1
70	27	0.014285714	1
80	31	0.0125	1
50	46	0.02	1
50	17	0.02	1
80	25	0.0125	1
60	7	0.016666667	1
50	38	0.02	1
70	14	0.014285714	1
60	7	0.016666667	1
80	17	0.0125	1
70	17	0.014285714	1
50	25	0.02	1
80	28	0.0125	1
60	42	0.016666667	1
50	12	0.02	1
70	43	0.014285714	1
60	21	0.016666667	1
80	19	0.0125	1
70	40	0.028571429	1
50	34	0.02	1
80	31	0.0125	1
60	11	0.016666667	1
50	36	0.02	1
70	34	0.014285714	1
60	36	0.016666667	1
80	41	0.0125	1
70	49	0.014285714	1
50	48	0.02	1
80	19	0.0125	1
60	38	0.016666667	1
50	25	0.02	1
70	31	0.014285714	1
60	24	0.016666667	1
80	29	0.0125	1
70	47	0.014285714	1
50	32	0.02	1
80	25	0.0125	1
60	40	0.016666667	1
50	35	0.02	1
70	29	0.014285714	1
60	40	0.016666667	1
80	29	0.0125	1
70	35	0.014285714	1
50	23	0.02	1
80	4	0.0125	1
60	24	0.016666667	1
50	36	0.02	1
70	24	0.014285714	1
60	45	0.016666667	1
80	29	0.0125	1
50	43	0.02	1
70	44	0.014285714	1
70	13	0.014285714	1
50	19	0.02	1
60	32	0.016666667	1
70	16	0.014285714	1
80	26	0.0125	1
60	23	0.016666667	1
50	11	0.02	1
70	51	0.014285714	1
50	51	0.02	1
80	20	0.0125	1
70	5	0.014285714	1
60	29	0.016666667	1
80	4	0.0125	1
50	45	0.02	1
60	19	0.016666667	1
70	13	0.014285714	1
50	36	0.02	1
80	36	0.0125	1
70	50	0.014285714	1
60	24	0.016666667	1
80	24	0.0125	1
50	33	0.02	1
60	5	0.016666667	1
70	46	0.014285714	1
50	41	0.02	1
80	28	0.0125	1
70	52	0.014285714	1
60	40	0.016666667	1
80	21	0.0125	1
50	34	0.02	1
60	40	0.016666667	1
70	25	0.014285714	1
50	25	0.02	1
80	23	0.0125	1
70	41	0.014285714	1
60	17	0.016666667	1
50	11	0.02	1
50	25	0.02	1
60	34	0.016666667	1
70	40	0.014285714	1
50	21	0.02	1
80	19	0.0125	1
60	37	0.016666667	1
80	33	0.0125	1
70	26	0.014285714	1
60	45	0.016666667	1
50	46	0.02	1
70	26	0.014285714	1
80	32	0.0125	1
50	26	0.02	1
60	46	0.016666667	1
80	17	0.0125	1
70	57	0.014285714	1
60	29	0.016666667	1
50	42	0.02	1
70	25	0.014285714	1
80	35	0.0125	1
50	19	0.02	1
60	24	0.016666667	1
70	43	0.014285714	1
70	48	0.014285714	1
60	46	0.016666667	1
50	56	0.02	1
70	27	0.014285714	1
80	40	0.0125	1
50	33	0.02	1
60	28	0.016666667	1
80	50	0.025	1
70	32	0.014285714	1
60	46	0.016666667	1
50	41	0.02	1
70	34	0.014285714	1
80	28	0.0125	1
50	21	0.02	1
60	42	0.016666667	1
80	42	0.0125	1
70	20	0.014285714	1
60	23	0.016666667	1
50	27	0.02	1
80	29	0.0125	1
50	26	0.02	1
70	3	0.014285714	1
80	27	0.0125	1
60	31	0.016666667	1
70	46	0.014285714	1
50	22	0.02	1
60	26	0.016666667	1
80	41	0.0125	1
50	11	0.02	1
70	42	0.014285714	1
80	15	0.0125	1
60	39	0.016666667	1
70	19	0.014285714	1
50	22	0.02	1
60	34	0.016666667	1
80	44	0.0125	1
70	49	0.014285714	1
70	22	0.014285714	1
80	16	0.0125	1
60	24	0.016666667	1
70	26	0.014285714	1
50	31	0.02	1
60	34	0.016666667	1
80	40	0.0125	1
50	46	0.02	1
70	30	0.014285714	1
60	39	0.016666667	1
70	20	0.014285714	1
80	22	0.0125	1
60	44	0.016666667	1
50	15	0.02	1
80	39	0.0125	1
70	8	0.014285714	1
50	23	0.02	1
60	20	0.016666667	1
70	25	0.014285714	1
80	49	0.0125	1
60	33	0.016666667	1
50	12	0.02	1
80	22	0.0125	1
70	7	0.014285714	1
50	52	0.02	1
60	21	0.016666667	1
70	22	0.014285714	1
80	11	0.0125	1
60	15	0.016666667	1
50	29	0.02	1
80	34	0.0125	1
70	33	0.014285714	1
50	30	0.02	1
60	35	0.016666667	1
70	18	0.014285714	1
80	50	0.0125	1
60	32	0.016666667	1
50	16	0.02	1
80	39	0.0125	1
70	31	0.014285714	1
60	27	0.016666667	1
60	30	0.016666667	1
70	29	0.014285714	1
80	34	0.0125	1
60	11	0.016666667	1
50	22	0.02	1
80	33	0.0125	1
70	34	0.014285714	1
50	33	0.02	1
60	22	0.016666667	1
70	26	0.014285714	1
80	22	0.0125	1
60	30	0.016666667	1
50	29	0.02	1
80	33	0.0125	1
70	48	0.014285714	1
60	39	0.016666667	1
60	30	0.016666667	1
70	38	0.014285714	1
80	33	0.0125	1
60	15	0.016666667	1
50	54	0.02	1
80	34	0.0125	1
70	32	0.014285714	1
80	36	0.0125	1
60	37	0.016666667	1
60	20	0.016666667	1
50	15	0.02	1
50	31	0.02	1
60	40	0.016666667	1
70	31	0.014285714	1
80	3	0.0125	1
50	23	0.02	1
50	18	0.02	1
80	7	0.0125	1
60	32	0.016666667	1
50	4	0.02	1
70	35	0.014285714	1
60	32	0.016666667	1
80	39	0.0125	1
70	24	0.014285714	1
50	44	0.02	1
80	33	0.0125	1
60	50	0.016666667	1
70	44	0.014285714	1
70	35	0.014285714	1
60	25	0.016666667	1
80	12	0.0125	1
70	17	0.014285714	1
50	42	0.02	1
60	32	0.016666667	1
80	15	0.0125	1
80	25	0.0125	1
60	24	0.016666667	1
70	27	0.014285714	1
80	6	0.0125	1
50	47	0.02	1
70	24	0.014285714	1
60	28	0.016666667	1
50	30	0.02	1
80	53	0.025	1
70	31	0.014285714	1
70	49	0.014285714	1
80	36	0.0125	1
50	18	0.02	1
70	33	0.014285714	1
60	12	0.016666667	1
50	35	0.02	1
80	22	0.0125	1
60	26	0.016666667	1
70	32	0.014285714	1
50	30	0.02	1
50	48	0.02	1
70	57	0.014285714	1
60	15	0.016666667	1
50	48	0.02	1
80	26	0.0125	1
60	17	0.016666667	1
70	34	0.014285714	1
80	51	0.0125	1
50	18	0.02	1
70	24	0.014285714	1
60	22	0.016666667	1
50	14	0.02	1
80	24	0.0125	1
70	34	0.014285714	1
70	31	0.014285714	1
80	16	0.0125	1
50	10	0.02	1
60	34	0.016666667	1
60	40	0.016666667	1
50	33	0.02	1
80	8	0.0125	1
60	36	0.016666667	1
70	16	0.014285714	1
80	34	0.0125	1
50	4	0.02	1
70	44	0.014285714	1
60	38	0.016666667	1
50	25	0.02	1
80	29	0.0125	1
60	53	0.016666667	1
70	45	0.014285714	1
80	31	0.0125	1
50	44	0.02	1
70	43	0.014285714	1
60	28	0.016666667	1
50	24	0.02	1
80	49	0.0125	1
70	16	0.014285714	1
70	43	0.014285714	1
80	50	0.0125	1
50	33	0.02	1
90	33	0.011111111	1
50	25	0.02	1
70	32	0.014285714	1
90	37	0.011111111	1
80	20	0.0125	1
100	17	0.01	1
100	24	0.01	1
80	29	0.0125	1
90	31	0.011111111	1
100	24	0.01	1
70	30	0.014285714	1
90	37	0.011111111	1
80	27	0.0125	1
70	35	0.014285714	1
100	36	0.01	1
90	12	0.011111111	1
90	14	0.011111111	1
100	42	0.01	1
110	26	0.009090909	1
90	55	0.011111111	1
80	38	0.0125	1
100	6	0.01	1
100	36	0.01	1
80	17	0.0125	1
90	45	0.011111111	1
100	30	0.01	1
110	39	0.009090909	1
90	32	0.011111111	1
80	43	0.0125	1
110	30	0.009090909	1
100	32	0.01	1
80	49	0.0125	1
90	40	0.011111111	1
100	28	0.01	1
110	16	0.009090909	1
90	30	0.011111111	1
80	17	0.0125	1
100	23	0.01	1
120	9	0.008333333	1
110	21	0.009090909	1
100	32	0.01	1
90	25	0.011111111	1
110	13	0.009090909	1
120	33	0.016666667	1
90	19	0.011111111	1
100	25	0.01	1
120	36	0.008333333	1
110	23	0.009090909	1
100	30	0.01	1
90	50	0.033333333	1
120	40	0.008333333	1
90	5	0.011111111	1
110	41	0.009090909	1
120	8	0.008333333	1
100	28	0.01	1
90	28	0.011111111	1
90	34	0.011111111	1
100	50	0.01	1
120	33	0.008333333	1
90	54	0.011111111	1
110	32	0.009090909	1
100	15	0.01	1
100	7	0.01	1
110	25	0.009090909	1
90	17	0.011111111	1
120	41	0.008333333	1
120	53	0.008333333	1
90	24	0.011111111	1
110	38	0.009090909	1
120	47	0.008333333	1
100	18	0.01	1
110	28	0.009090909	1
90	22	0.011111111	1
100	30	0.01	1
120	25	0.008333333	1
90	20	0.011111111	1
110	32	0.009090909	1
120	67	0.025	1
100	49	0.01	1
90	36	0.011111111	1
100	38	0.01	1
110	25	0.009090909	1
120	33	0.008333333	1
120	37	0.008333333	1
110	31	0.009090909	1
100	49	0.01	1
120	18	0.008333333	1
90	52	0.011111111	1
100	42	0.01	1
110	23	0.009090909	1
90	58	0.011111111	1
120	40	0.008333333	1
110	18	0.009090909	1
100	31	0.01	1
90	24	0.011111111	1
120	23	0.008333333	1
120	34	0.008333333	1
90	33	0.011111111	1
110	24	0.009090909	1
120	47	0.008333333	1
100	29	0.01	1
110	39	0.009090909	1
90	37	0.011111111	1
100	51	0.01	1
120	11	0.008333333	1
90	43	0.011111111	1
110	39	0.009090909	1
120	24	0.008333333	1
100	49	0.01	1
110	17	0.009090909	1
90	31	0.011111111	1
100	39	0.01	1
120	33	0.008333333	1
90	39	0.011111111	1
110	17	0.009090909	1
120	21	0.008333333	1
100	11	0.01	1
90	30	0.011111111	1
100	46	0.01	1
110	24	0.009090909	1
90	33	0.011111111	1
120	26	0.008333333	1
110	28	0.009090909	1
100	11	0.01	1
120	14	0.008333333	1
90	20	0.011111111	1
100	23	0.01	1
110	29	0.009090909	1
120	36	0.008333333	1
120	19	0.008333333	1
110	38	0.009090909	1
100	55	0.01	1
120	26	0.008333333	1
90	38	0.011111111	1
100	47	0.01	1
110	35	0.009090909	1
90	12	0.011111111	1
120	44	0.008333333	1
110	16	0.009090909	1
100	27	0.01	1
90	59	0.022222222	1
90	6	0.011111111	1
100	16	0.01	1
110	23	0.009090909	1
120	16	0.008333333	1
90	19	0.011111111	1
90	36	0.011111111	1
100	4	0.01	1
100	16	0.01	1
90	12	0.011111111	1
110	33	0.009090909	1
100	26	0.01	1
120	10	0.008333333	1
110	21	0.009090909	1
90	40	0.011111111	1
120	14	0.008333333	1
100	37	0.01	1
90	34	0.011111111	1
110	36	0.009090909	1
100	52	0.01	1
120	35	0.008333333	1
90	28	0.011111111	1
90	40	0.011111111	1
100	26	0.01	1
100	24	0.01	1
90	36	0.011111111	1
110	23	0.009090909	1
100	31	0.01	1
120	5	0.008333333	1
110	32	0.009090909	1
90	33	0.011111111	1
120	20	0.008333333	1
100	42	0.01	1
90	30	0.011111111	1
110	15	0.009090909	1
100	24	0.01	1
120	47	0.008333333	1
90	28	0.011111111	1
90	34	0.011111111	1
120	31	0.008333333	1
100	22	0.01	1
110	35	0.009090909	1
90	38	0.011111111	1
90	28	0.011111111	1
110	17	0.009090909	1
120	7	0.008333333	1
90	34	0.011111111	1
100	27	0.01	1
120	9	0.008333333	1
110	20	0.009090909	1
100	21	0.01	1
90	49	0.011111111	1
120	36	0.008333333	1
120	21	0.008333333	1
90	46	0.011111111	1
100	34	0.01	1
120	43	0.008333333	1
110	27	0.009090909	1
100	35	0.01	1
90	39	0.011111111	1
120	51	0.008333333	1
120	67	0.016666667	1
90	20	0.011111111	1
100	44	0.01	1
120	20	0.008333333	1
110	25	0.009090909	1
90	19	0.011111111	1
110	47	0.009090909	1
100	19	0.01	1
90	17	0.011111111	1
120	25	0.008333333	1
100	35	0.01	1
110	28	0.009090909	1
90	39	0.011111111	1
90	47	0.011111111	1
110	43	0.009090909	1
100	28	0.01	1
90	35	0.011111111	1
120	24	0.008333333	1
100	25	0.01	1
110	20	0.009090909	1
120	14	0.008333333	1
90	23	0.011111111	1
110	68	0.036363636	1
100	16	0.01	1
90	24	0.011111111	1
120	35	0.008333333	1
100	12	0.01	1
110	18	0.009090909	1
120	41	0.008333333	1
90	27	0.011111111	1
110	25	0.009090909	1
100	33	0.01	1
90	27	0.011111111	1
120	6	0.008333333	1
100	24	0.01	1
110	12	0.009090909	1
120	45	0.008333333	1
90	23	0.011111111	1
100	28	0.01	1
90	35	0.011111111	1
110	21	0.009090909	1
100	8	0.01	1
120	46	0.016666667	1
90	24	0.011111111	1
90	37	0.011111111	1
120	19	0.008333333	1
100	33	0.01	1
90	20	0.011111111	1
110	10	0.009090909	1
100	38	0.01	1
120	36	0.008333333	1
90	41	0.011111111	1
90	31	0.011111111	1
120	25	0.008333333	1
100	29	0.01	1
90	28	0.011111111	1
110	13	0.009090909	1
100	31	0.01	1
120	14	0.008333333	1
90	38	0.022222222	1
90	6	0.011111111	1
120	32	0.008333333	1
100	29	0.01	1
90	54	0.011111111	1
110	38	0.027272727	1
100	75	0.02	1
120	36	0.008333333	1
110	29	0.009090909	1
90	12	0.011111111	1
120	20	0.008333333	1
100	19	0.01	1
110	26	0.009090909	1
100	25	0.01	1
90	44	0.011111111	1
110	24	0.009090909	1
120	9	0.008333333	1
90	45	0.011111111	1
100	9	0.01	1
120	76	0.033333333	1
110	21	0.009090909	1
100	33	0.01	1
90	31	0.011111111	1
110	41	0.009090909	1
120	16	0.008333333	1
100	37	0.01	1
100	6	0.01	1
120	16	0.008333333	1
110	20	0.009090909	1
100	48	0.01	1
90	28	0.011111111	1
110	15	0.009090909	1
120	28	0.008333333	1
90	9	0.011111111	1
100	40	0.01	1
120	49	0.008333333	1
110	77	0.036363636	1
100	44	0.01	1
90	22	0.011111111	1
110	37	0.009090909	1
120	47	0.008333333	1
90	11	0.011111111	1
100	27	0.01	1
120	28	0.008333333	1
110	31	0.009090909	1
100	39	0.01	1
90	40	0.011111111	1
120	34	0.008333333	1
120	25	0.008333333	1
90	18	0.011111111	1
100	31	0.01	1
120	33	0.008333333	1
110	10	0.009090909	1
100	30	0.01	1
90	55	0.011111111	1
110	41	0.009090909	1
120	25	0.008333333	1
90	18	0.011111111	1
100	26	0.01	1
120	23	0.008333333	1
110	18	0.009090909	1
100	44	0.01	1
90	28	0.011111111	1
110	46	0.009090909	1
120	53	0.008333333	1
90	37	0.011111111	1
100	29	0.01	1
120	20	0.008333333	1
110	48	0.009090909	1
90	40	0.011111111	1
110	22	0.009090909	1
100	38	0.01	1
90	40	0.011111111	1
120	17	0.008333333	1
100	49	0.01	1
110	53	0.009090909	1
120	31	0.008333333	1
90	25	0.011111111	1
110	20	0.009090909	1
100	41	0.01	1
120	48	0.008333333	1
100	20	0.01	1
90	18	0.011111111	1
120	27	0.008333333	1
110	34	0.009090909	1
100	33	0.01	1
90	32	0.011111111	1
90	34	0.011111111	1
100	39	0.01	1
110	43	0.009090909	1
120	21	0.008333333	1
120	70	0.016666667	1
110	23	0.009090909	1
100	48	0.01	1
120	30	0.008333333	1
90	50	0.011111111	1
100	31	0.01	1
110	26	0.009090909	1
90	33	0.022222222	1
120	36	0.008333333	1
110	18	0.009090909	1
100	48	0.01	1
90	43	0.011111111	1
120	14	0.008333333	1
120	18	0.008333333	1
130	35	0.007692308	1
110	30	0.009090909	1
100	16	0.01	1
100	28	0.01	1
110	24	0.009090909	1
130	45	0.007692308	1
100	33	0.01	1
120	31	0.008333333	1
130	41	0.007692308	1
110	94	0.036363636	1
120	23	0.008333333	1
100	47	0.01	1
110	1	0.009090909	1
130	35	0.007692308	1
100	26	0.01	1
120	44	0.008333333	1
130	44	0.007692308	1
110	31	0.009090909	1
120	27	0.008333333	1
100	27	0.01	1
110	41	0.009090909	1
130	40	0.007692308	1
120	34	0.008333333	1
120	39	0.008333333	1
130	33	0.007692308	1
110	28	0.009090909	1
120	37	0.008333333	1
140	49	0.007142857	1
130	52	0.007692308	1
140	46	0.007142857	1
110	23	0.009090909	1
130	3	0.007692308	1
120	39	0.008333333	1
110	34	0.009090909	1
140	17	0.007142857	1
130	30	0.007692308	1
130	9	0.007692308	1
110	22	0.009090909	1
130	30	0.007692308	1
120	38	0.008333333	1
130	38	0.007692308	1
140	22	0.007142857	1
110	31	0.009090909	1
140	23	0.007142857	1
120	13	0.008333333	1
110	45	0.009090909	1
130	45	0.007692308	1
120	38	0.008333333	1
140	28	0.007142857	1
130	27	0.007692308	1
110	47	0.009090909	1
140	74	0.021428571	1
120	30	0.008333333	1
110	9	0.009090909	1
130	27	0.007692308	1
120	64	0.016666667	1
140	26	0.007142857	1
130	57	0.007692308	1
110	40	0.009090909	1
140	25	0.007142857	1
120	26	0.008333333	1
110	19	0.009090909	1
130	41	0.007692308	1
120	12	0.008333333	1
140	24	0.007142857	1
110	14	0.009090909	1
140	11	0.007142857	1
130	16	0.007692308	1
120	25	0.008333333	1
110	29	0.009090909	1
110	41	0.009090909	1
150	19	0.006666667	1
140	5	0.007142857	1
130	19	0.007692308	1
140	39	0.007142857	1
110	47	0.009090909	1
150	21	0.006666667	1
150	24	0.006666667	1
110	14	0.009090909	1
140	37	0.007142857	1
130	44	0.007692308	1
140	33	0.007142857	1
150	29	0.006666667	1
130	43	0.007692308	1
110	38	0.009090909	1
140	37	0.007142857	1
110	33	0.009090909	1
150	45	0.006666667	1
140	40	0.007142857	1
130	18	0.007692308	1
150	34	0.006666667	1
110	35	0.009090909	1
130	24	0.007692308	1
140	34	0.007142857	1
150	37	0.006666667	1
140	40	0.007142857	1
130	23	0.007692308	1
140	43	0.007142857	1
110	34	0.009090909	1
150	11	0.006666667	1
150	42	0.006666667	1
160	42	0.00625	1
140	26	0.007142857	1
150	49	0.006666667	1
130	44	0.007692308	1
140	36	0.007142857	1
160	40	0.00625	1
130	20	0.007692308	1
150	28	0.006666667	1
160	24	0.00625	1
140	34	0.007142857	1
150	24	0.006666667	1
130	20	0.007692308	1
140	11	0.007142857	1
160	20	0.00625	1
150	11	0.006666667	1
160	2	0.00625	1
140	50	0.007142857	1
160	40	0.00625	1
130	41	0.007692308	1
140	20	0.007142857	1
150	16	0.006666667	1
160	24	0.00625	1
150	33	0.006666667	1
130	35	0.007692308	1
150	63	0.033333333	1
130	45	0.007692308	1
140	2	0.007142857	1
160	52	0.00625	1
150	40	0.006666667	1
150	35	0.006666667	1
160	37	0.00625	1
130	41	0.007692308	1
150	25	0.006666667	1
140	52	0.007142857	1
130	19	0.007692308	1
160	30	0.00625	1
140	29	0.007142857	1
150	37	0.013333333	1
160	24	0.00625	1
130	42	0.007692308	1
150	13	0.006666667	1
140	22	0.007142857	1
130	19	0.007692308	1
160	32	0.00625	1
140	22	0.007142857	1
150	37	0.006666667	1
160	19	0.00625	1
130	38	0.007692308	1
150	27	0.006666667	1
140	21	0.007142857	1
130	29	0.007692308	1
160	28	0.00625	1
150	29	0.006666667	1
150	15	0.006666667	1
160	32	0.00625	1
130	33	0.007692308	1
140	24	0.007142857	1
140	15	0.007142857	1
130	26	0.007692308	1
160	35	0.00625	1
150	37	0.006666667	1
150	30	0.006666667	1
160	41	0.00625	1
130	25	0.007692308	1
140	42	0.007142857	1
140	34	0.007142857	1
160	48	0.00625	1
140	51	0.014285714	1
150	18	0.006666667	1
140	32	0.007142857	1
130	13	0.007692308	1
140	7	0.007142857	1
130	49	0.007692308	1
160	20	0.00625	1
140	25	0.007142857	1
150	36	0.006666667	1
160	49	0.00625	1
130	8	0.007692308	1
140	27	0.007142857	1
130	35	0.007692308	1
150	25	0.006666667	1
140	42	0.007142857	1
160	41	0.00625	1
150	45	0.006666667	1
130	5	0.007692308	1
160	38	0.00625	1
140	4	0.007142857	1
150	45	0.013333333	1
130	49	0.007692308	1
150	24	0.006666667	1
160	8	0.00625	1
150	54	0.006666667	1
140	47	0.007142857	1
130	50	0.007692308	1
140	4	0.007142857	1
160	59	0.00625	1
150	2	0.006666667	1
150	36	0.006666667	1
160	84	0.01875	1
140	16	0.007142857	1
150	7	0.006666667	1
130	12	0.007692308	1
140	34	0.007142857	1
160	5	0.00625	1
130	37	0.007692308	1
150	20	0.006666667	1
140	18	0.007142857	1
150	8	0.006666667	1
130	33	0.007692308	1
160	6	0.00625	1
160	25	0.00625	1
130	5	0.007692308	1
140	31	0.007142857	1
160	29	0.00625	1
150	17	0.006666667	1
140	30	0.007142857	1
130	25	0.007692308	1
150	32	0.006666667	1
160	11	0.00625	1
130	14	0.007692308	1
140	24	0.007142857	1
160	23	0.00625	1
150	12	0.006666667	1
140	6	0.007142857	1
130	30	0.007692308	1
160	34	0.0125	1
160	25	0.00625	1
130	34	0.007692308	1
140	46	0.007142857	1
130	6	0.007692308	1
140	18	0.007142857	1
150	48	0.006666667	1
160	34	0.00625	1
160	14	0.00625	1
150	36	0.006666667	1
140	25	0.007142857	1
160	12	0.00625	1
130	47	0.015384615	1
140	34	0.007142857	1
150	30	0.006666667	1
130	32	0.007692308	1
160	24	0.00625	1
150	52	0.006666667	1
140	34	0.007142857	1
130	28	0.007692308	1
130	43	0.007692308	1
140	23	0.007142857	1
150	31	0.006666667	1
130	35	0.007692308	1
160	28	0.00625	1
150	41	0.006666667	1
140	52	0.007142857	1
130	14	0.007692308	1
160	38	0.00625	1
130	5	0.007692308	1
150	49	0.006666667	1
130	45	0.007692308	1
140	32	0.007142857	1
160	23	0.00625	1
150	33	0.006666667	1
160	31	0.00625	1
130	29	0.007692308	1
140	23	0.007142857	1
130	7	0.007692308	1
150	18	0.006666667	1
160	27	0.00625	1
150	19	0.006666667	1
140	53	0.007142857	1
150	16	0.006666667	1
130	15	0.007692308	1
140	17	0.007142857	1
160	13	0.00625	1
150	40	0.006666667	1
150	27	0.006666667	1
140	23	0.007142857	1
150	86	0.02	1
130	20	0.007692308	1
150	17	0.006666667	1
160	29	0.0125	1
130	54	0.007692308	1
140	10	0.007142857	1
160	38	0.00625	1
150	46	0.006666667	1
130	20	0.007692308	1
150	42	0.006666667	1
140	31	0.007142857	1
130	39	0.007692308	1
160	27	0.00625	1
140	32	0.007142857	1
150	48	0.006666667	1
160	37	0.00625	1
130	32	0.007692308	1
150	55	0.006666667	1
140	23	0.014285714	1
130	47	0.015384615	1
160	12	0.00625	1
140	57	0.007142857	1
150	44	0.02	1
160	10	0.00625	1
130	40	0.007692308	1
150	21	0.006666667	1
140	14	0.007142857	1
130	42	0.007692308	1
160	15	0.00625	1
150	35	0.006666667	1
160	19	0.00625	1
140	31	0.007142857	1
130	44	0.007692308	1
140	40	0.007142857	1
150	35	0.006666667	1
160	13	0.00625	1
160	50	0.0125	1
150	51	0.006666667	1
140	23	0.007142857	1
160	8	0.00625	1
130	14	0.007692308	1
140	39	0.007142857	1
150	34	0.006666667	1
130	33	0.007692308	1
160	13	0.00625	1
150	37	0.006666667	1
140	39	0.007142857	1
160	20	0.00625	1
130	46	0.007692308	1
140	49	0.007142857	1
150	28	0.006666667	1
130	42	0.007692308	1
160	51	0.00625	1
140	39	0.007142857	1
160	35	0.00625	1
150	26	0.006666667	1
140	27	0.007142857	1
130	26	0.007692308	1
160	2	0.00625	1
160	28	0.00625	1
130	25	0.007692308	1
140	44	0.007142857	1
160	39	0.00625	1
150	9	0.006666667	1
140	30	0.007142857	1
130	28	0.007692308	1
160	15	0.00625	1
150	25	0.006666667	1
150	13	0.006666667	1
160	13	0.00625	1
140	85	0.021428571	1
150	17	0.006666667	1
130	24	0.007692308	1
140	32	0.007142857	1
160	32	0.00625	1
130	74	0.015384615	1
150	12	0.006666667	1
140	26	0.007142857	1
140	50	0.007142857	1
150	13	0.006666667	1
130	37	0.007692308	1
140	9	0.007142857	1
160	22	0.00625	1
130	41	0.007692308	1
150	31	0.006666667	1
140	32	0.007142857	1
150	29	0.006666667	1
160	30	0.00625	1
140	47	0.007142857	1
130	31	0.007692308	1
160	40	0.0125	1
150	7	0.006666667	1
130	15	0.007692308	1
140	34	0.007142857	1
150	25	0.006666667	1
160	29	0.00625	1
130	27	0.007692308	1
160	44	0.00625	1
140	43	0.007142857	1
130	52	0.007692308	1
150	33	0.006666667	1
140	24	0.007142857	1
160	5	0.00625	1
150	28	0.006666667	1
130	7	0.007692308	1
160	35	0.00625	1
140	22	0.007142857	1
130	13	0.007692308	1
150	4	0.006666667	1
140	24	0.007142857	1
160	23	0.00625	1
130	27	0.007692308	1
160	38	0.00625	1
150	17	0.006666667	1
130	19	0.007692308	1
140	34	0.007142857	1
160	16	0.00625	1
150	51	0.013333333	1
150	18	0.006666667	1
160	36	0.00625	1
130	34	0.007692308	1
150	22	0.006666667	1
140	8	0.007142857	1
130	27	0.007692308	1
160	22	0.0125	1
140	39	0.007142857	1
150	53	0.006666667	1
160	34	0.00625	1
130	30	0.007692308	1
150	26	0.006666667	1
140	43	0.007142857	1
160	26	0.00625	1
140	17	0.007142857	1
130	16	0.007692308	1
150	20	0.006666667	1
150	25	0.006666667	1
130	26	0.007692308	1
140	12	0.007142857	1
150	6	0.006666667	1
160	36	0.00625	1
140	39	0.007142857	1
170	17	0.005882353	1
150	55	0.006666667	1
170	38	0.005882353	1
160	16	0.00625	1
150	36	0.006666667	1
140	50	0.007142857	1
160	25	0.00625	1
170	10	0.005882353	1
180	16	0.005555556	1
150	26	0.006666667	1
160	8	0.00625	1
160	18	0.00625	1
150	29	0.006666667	1
180	32	0.005555556	1
170	37	0.005882353	1
180	30	0.005555556	1
160	43	0.00625	1
150	38	0.006666667	1
150	35	0.006666667	1
160	19	0.00625	1
180	41	0.005555556	1
150	27	0.006666667	1
170	53	0.005882353	1
180	15	0.005555556	1
160	29	0.00625	1
170	30	0.005882353	1
150	16	0.006666667	1
160	18	0.00625	1
180	17	0.005555556	1
170	56	0.005882353	1
190	42	0.005263158	1
190	29	0.005263158	1
170	21	0.005882353	1
160	16	0.00625	1
180	47	0.005555556	1
160	29	0.00625	1
190	0	0.005263158	1
180	33	0.005555556	1
170	48	0.005882353	1
160	34	0.00625	1
170	50	0.005882353	1
190	20	0.005263158	1
160	39	0.00625	1
180	16	0.005555556	1
170	12	0.005882353	1
190	14	0.005263158	1
190	54	0.010526316	1
170	32	0.005882353	1
160	29	0.00625	1
190	35	0.005263158	1
180	38	0.005555556	1
160	47	0.00625	1
170	37	0.005882353	1
180	32	0.005555556	1
190	21	0.005263158	1
160	11	0.00625	1
160	39	0.00625	1
190	38	0.005263158	1
180	36	0.005555556	1
160	16	0.00625	1
170	33	0.005882353	1
180	19	0.005555556	1
190	2	0.005263158	1
170	27	0.005882353	1
160	64	0.0125	1
180	39	0.005555556	1
160	32	0.00625	1
190	26	0.005263158	1
180	31	0.005555556	1
170	15	0.005882353	1
160	40	0.00625	1
160	28	0.00625	1
170	16	0.005882353	1
180	22	0.005555556	1
190	19	0.005263158	1
190	27	0.005263158	1
180	20	0.005555556	1
170	29	0.005882353	1
200	21	0.005	1
170	39	0.005882353	1
190	37	0.005263158	1
180	44	0.005555556	1
170	78	0.029411765	1
180	29	0.005555556	1
170	34	0.005882353	1
200	38	0.005	1
180	51	0.005555556	1
190	30	0.005263158	1
200	25	0.005	1
170	34	0.005882353	1
190	27	0.005263158	1
180	16	0.005555556	1
170	47	0.011764706	1
200	38	0.005	1
190	34	0.005263158	1
200	62	0.025	1
170	17	0.005882353	1
200	30	0.005	1
180	13	0.005555556	1
170	17	0.005882353	1
190	13	0.005263158	1
180	25	0.005555556	1
200	23	0.005	1
170	28	0.005882353	1
170	30	0.005882353	1
200	20	0.005	1
180	31	0.005555556	1
190	19	0.005263158	1
170	25	0.005882353	1
170	33	0.005882353	1
190	31	0.005263158	1
200	26	0.005	1
180	58	0.011111111	1
200	23	0.005	1
170	45	0.005882353	1
180	57	0.005555556	1
190	7	0.005263158	1
200	26	0.005	1
200	23	0.005	1
180	38	0.005555556	1
180	11	0.005555556	1
170	53	0.011764706	1
170	36	0.005882353	1
180	33	0.005555556	1
190	19	0.005263158	1
200	13	0.005	1
190	16	0.005263158	1
170	31	0.005882353	1
200	23	0.005	1
180	31	0.005555556	1
200	74	0.015	1
190	46	0.005263158	1
190	29	0.005263158	1
170	27	0.005882353	1
170	24	0.005882353	1
190	85	0.010526316	1
180	24	0.005555556	1
200	40	0.005	1
180	9	0.005555556	1
170	52	0.005882353	1
200	30	0.005	1
190	21	0.005263158	1
170	22	0.005882353	1
180	46	0.011111111	1
190	47	0.010526316	1
200	30	0.005	1
170	19	0.005882353	1
200	33	0.005	1
180	29	0.005555556	1
170	14	0.005882353	1
190	16	0.005263158	1
180	34	0.005555556	1
200	30	0.005	1
170	73	0.011764706	1
170	42	0.017647059	1
200	53	0.005	1
180	36	0.005555556	1
190	37	0.005263158	1
180	46	0.011111111	1
170	15	0.005882353	1
200	23	0.005	1
200	30	0.005	1
170	30	0.005882353	1
180	10	0.005555556	1
200	53	0.005	1
190	4	0.005263158	1
180	3	0.005555556	1
170	19	0.005882353	1
190	24	0.005263158	1
200	35	0.005	1
180	45	0.005555556	1
180	8	0.005555556	1
200	50	0.01	1
190	23	0.005263158	1
170	27	0.005882353	1
190	33	0.005263158	1
200	32	0.005	1
180	11	0.005555556	1
180	34	0.005555556	1
200	12	0.005	1
170	9	0.005882353	1
180	37	0.005555556	1
190	27	0.005263158	1
170	52	0.011764706	1
200	24	0.005	1
190	21	0.005263158	1
180	37	0.005555556	1
200	29	0.01	1
170	12	0.005882353	1
180	23	0.005555556	1
190	12	0.005263158	1
170	41	0.005882353	1
200	45	0.005	1
190	18	0.005263158	1
180	45	0.005555556	1
200	25	0.005	1
170	18	0.005882353	1
180	22	0.005555556	1
190	35	0.005263158	1
170	16	0.005882353	1
200	29	0.005	1
180	30	0.005555556	1
180	41	0.005555556	1
200	52	0.01	1
170	42	0.005882353	1
180	45	0.005555556	1
190	56	0.005263158	1
170	42	0.005882353	1
200	13	0.005	1
190	49	0.005263158	1
180	11	0.005555556	1
170	12	0.005882353	1
180	41	0.011111111	1
200	24	0.005	1
190	52	0.005263158	1
190	74	0.010526316	1
200	9	0.005	1
180	18	0.005555556	1
200	20	0.005	1
180	41	0.005555556	1
170	30	0.005882353	1
200	27	0.005	1
190	35	0.005263158	1
170	30	0.005882353	1
180	32	0.005555556	1
190	6	0.005263158	1
200	34	0.005	1
180	47	0.016666667	1
170	32	0.005882353	1
200	18	0.005	1
190	22	0.005263158	1
170	35	0.005882353	1
180	48	0.005555556	1
190	12	0.005263158	1
200	27	0.005	1
180	9	0.005555556	1
170	28	0.005882353	1
200	29	0.005	1
190	46	0.005263158	1
170	47	0.005882353	1
180	30	0.005555556	1
200	32	0.005	1
180	42	0.005555556	1
170	36	0.005882353	1
190	43	0.005263158	1
170	53	0.005882353	1
200	24	0.005	1
170	43	0.005882353	1
180	10	0.005555556	1
200	8	0.005	1
190	53	0.005263158	1
180	43	0.005555556	1
170	22	0.005882353	1
190	21	0.005263158	1
200	16	0.005	1
170	40	0.005882353	1
180	36	0.005555556	1
190	12	0.005263158	1
200	36	0.005	1
200	25	0.005	1
190	19	0.005263158	1
170	19	0.005882353	1
200	56	0.005	1
180	30	0.005555556	1
170	36	0.005882353	1
190	17	0.005263158	1
180	12	0.005555556	1
200	26	0.005	1
190	33	0.005263158	1
170	23	0.005882353	1
180	41	0.005555556	1
200	36	0.005	1
200	12	0.005	1
180	23	0.005555556	1
190	36	0.005263158	1
200	28	0.005	1
170	34	0.005882353	1
190	25	0.005263158	1
180	13	0.005555556	1
200	29	0.005	1
180	12	0.005555556	1
170	27	0.005882353	1
190	21	0.005263158	1
170	13	0.005882353	1
180	49	0.005555556	1
170	54	0.005882353	1
200	28	0.005	1
190	46	0.005263158	1
180	22	0.005555556	1
180	3	0.005555556	1
170	26	0.005882353	1
170	18	0.005882353	1
200	30	0.005	1
200	44	0.005	1
170	33	0.005882353	1
190	124	0.031578947	1
200	17	0.005	1
180	19	0.005555556	1
190	35	0.005263158	1
170	42	0.005882353	1
200	5	0.005	1
200	7	0.005	1
190	19	0.005263158	1
190	79	0.010526316	1
200	52	0.005	1
180	18	0.005555556	1
190	50	0.010526316	1
170	12	0.005882353	1
180	25	0.005555556	1
200	13	0.005	1
180	42	0.005555556	1
200	47	0.005	1
190	44	0.005263158	1
180	43	0.005555556	1
170	30	0.005882353	1
190	17	0.005263158	1
200	45	0.005	1
180	43	0.005555556	1
180	23	0.005555556	1
200	34	0.01	1
190	41	0.005263158	1
170	32	0.005882353	1
190	34	0.005263158	1
200	18	0.005	1
190	31	0.005263158	1
180	48	0.005555556	1
200	32	0.005	1
170	23	0.005882353	1
190	70	0.010526316	1
170	42	0.005882353	1
180	6	0.005555556	1
190	21	0.005263158	1
200	45	0.005	1
180	15	0.005555556	1
170	46	0.005882353	1
190	42	0.015789474	1
190	22	0.005263158	1
170	32	0.005882353	1
180	27	0.005555556	1
200	5	0.005	1
190	15	0.005263158	1
190	33	0.005263158	1
200	53	0.005	1
170	26	0.005882353	1
190	16	0.005263158	1
180	43	0.005555556	1
200	30	0.005	1
200	28	0.005	1
180	35	0.005555556	1
190	25	0.005263158	1
170	13	0.005882353	1
170	34	0.005882353	1
190	11	0.005263158	1
180	21	0.005555556	1
200	14	0.01	1
180	34	0.005555556	1
170	33	0.005882353	1
180	39	0.005555556	1
190	92	0.015789474	1
190	37	0.005263158	1
180	8	0.005555556	1
200	15	0.005	1
170	41	0.005882353	1
170	24	0.005882353	1
200	7	0.005	1
180	36	0.005555556	1
190	52	0.005263158	1
170	52	0.023529412	1
190	41	0.005263158	1
200	24	0.005	1
190	46	0.005263158	1
180	19	0.005555556	1
170	21	0.005882353	1
200	29	0.005	1
200	28	0.005	1
170	41	0.005882353	1
190	18	0.005263158	1
180	52	0.011111111	1
200	23	0.005	1
200	40	0.005	1
180	20	0.005555556	1
170	51	0.005882353	1
190	20	0.005263158	1
170	37	0.005882353	1
200	16	0.005	1
190	42	0.005263158	1
180	39	0.005555556	1
170	33	0.005882353	1
180	51	0.005555556	1
200	68	0.01	1
190	19	0.005263158	1
190	25	0.005263158	1
180	38	0.005555556	1
180	13	0.005555556	1
170	30	0.005882353	1
170	47	0.005882353	1
180	33	0.005555556	1
200	41	0.005	1
190	25	0.005263158	1
200	23	0.005	1
180	51	0.005555556	1
200	55	0.005	1
170	29	0.005882353	1
210	43	0.004761905	1
190	55	0.005263158	1
200	26	0.005	1
200	36	0.005	1
190	10	0.005263158	1
210	60	0.014285714	1
200	22	0.005	1
170	41	0.005882353	1
210	17	0.004761905	1
190	47	0.005263158	1
200	7	0.005	1
200	42	0.005	1
210	46	0.00952381	1
200	30	0.005	1
170	6	0.005882353	1
200	33	0.005	1
190	11	0.005263158	1
210	17	0.004761905	1
190	46	0.005263158	1
220	15	0.004545455	1
210	57	0.004761905	1
200	14	0.005	1
190	20	0.005263158	1
190	35	0.005263158	1
200	44	0.005	1
210	27	0.004761905	1
[truncated: 43,001 more rows]
