# Supplementary material for: Using an agent-based model to evaluate the effect of producer specialization on the epidemiological resilience of livestock production networks
Source: PLoS One. 2018 Mar 9;13(3):e0194013. doi: 10.1371/journal.pone.0194013 (PMC5844541; doi:10.1371/journal.pone.0194013)
Supplement: S2 Dataset — Network edge list data for all agents, across 450 model runs. Used in experiment two. (CSV) [file pone.0194013.s003.csv]

From	To	Weight	N_p	Treatment	Repetition
Farm 1	Plant 3	24	100	0	1
Farm 2	Plant 2	24	100	0	1
Farm 3	Plant 1	25	100	0	1
Farm 4	Plant 1	24	100	0	1
Farm 5	Plant 1	25	100	0	1
Farm 6	Plant 2	24	100	0	1
Farm 7	Plant 1	24	100	0	1
Farm 8	Plant 2	25	100	0	1
Farm 9	Plant 3	24	100	0	1
Farm 10	Plant 1	24	100	0	1
Farm 11	Plant 1	25	100	0	1
Farm 12	Plant 2	25	100	0	1
Farm 13	Plant 2	24	100	0	1
Farm 14	Plant 2	24	100	0	1
Farm 15	Plant 1	24	100	0	1
Farm 16	Plant 1	24	100	0	1
Farm 17	Plant 2	24	100	0	1
Farm 18	Plant 3	25	100	0	1
Farm 19	Plant 2	25	100	0	1
Farm 20	Plant 3	23	100	0	1
Farm 21	Plant 2	25	100	0	1
Farm 22	Plant 1	24	100	0	1
Farm 23	Plant 2	25	100	0	1
Farm 24	Plant 1	24	100	0	1
Farm 25	Plant 1	24	100	0	1
Farm 26	Plant 1	46	100	0	1
Farm 27	Plant 2	24	100	0	1
Farm 28	Plant 1	24	100	0	1
Farm 29	Plant 1	24	100	0	1
Farm 30	Plant 1	25	100	0	1
Farm 31	Plant 1	24	100	0	1
Farm 32	Plant 1	24	100	0	1
Farm 33	Plant 2	24	100	0	1
Farm 34	Plant 1	25	100	0	1
Farm 35	Plant 2	24	100	0	1
Farm 36	Plant 1	24	100	0	1
Farm 37	Plant 1	24	100	0	1
Farm 38	Plant 1	24	100	0	1
Farm 39	Plant 3	24	100	0	1
Farm 40	Plant 1	23	100	0	1
Farm 41	Plant 1	25	100	0	1
Farm 42	Plant 2	24	100	0	1
Farm 43	Plant 1	24	100	0	1
Farm 44	Plant 3	24	100	0	1
Farm 45	Plant 2	25	100	0	1
Farm 46	Plant 1	25	100	0	1
Farm 47	Plant 1	24	100	0	1
Farm 48	Plant 1	24	100	0	1
Farm 49	Plant 2	25	100	0	1
Farm 50	Plant 1	25	100	0	1
Farm 51	Plant 1	24	100	0	1
Farm 52	Plant 3	25	100	0	1
Farm 53	Plant 1	25	100	0	1
Farm 54	Plant 3	25	100	0	1
Farm 55	Plant 3	25	100	0	1
Farm 56	Plant 1	24	100	0	1
Farm 57	Plant 1	24	100	0	1
Farm 58	Plant 2	23	100	0	1
Farm 59	Plant 1	24	100	0	1
Farm 60	Plant 1	25	100	0	1
Farm 61	Plant 1	23	100	0	1
Farm 62	Plant 1	24	100	0	1
Farm 63	Plant 1	24	100	0	1
Farm 64	Plant 1	24	100	0	1
Farm 65	Plant 2	24	100	0	1
Farm 66	Plant 1	24	100	0	1
Farm 67	Plant 2	24	100	0	1
Farm 68	Plant 1	25	100	0	1
Farm 69	Plant 1	24	100	0	1
Farm 70	Plant 3	24	100	0	1
Farm 71	Plant 2	24	100	0	1
Farm 72	Plant 3	24	100	0	1
Farm 73	Plant 2	25	100	0	1
Farm 74	Plant 1	24	100	0	1
Farm 75	Plant 1	24	100	0	1
Farm 76	Plant 2	24	100	0	1
Farm 77	Plant 2	24	100	0	1
Farm 78	Plant 2	24	100	0	1
Farm 79	Plant 1	24	100	0	1
Farm 80	Plant 1	24	100	0	1
Farm 81	Plant 2	25	100	0	1
Farm 82	Plant 1	24	100	0	1
Farm 83	Plant 3	24	100	0	1
Farm 84	Plant 3	25	100	0	1
Farm 85	Plant 1	25	100	0	1
Farm 86	Plant 3	24	100	0	1
Farm 87	Plant 3	24	100	0	1
Farm 88	Plant 1	24	100	0	1
Farm 89	Plant 2	24	100	0	1
Farm 90	Plant 2	24	100	0	1
Farm 91	Plant 1	25	100	0	1
Farm 92	Plant 3	25	100	0	1
Farm 93	Plant 1	24	100	0	1
Farm 94	Plant 1	24	100	0	1
Farm 95	Plant 1	24	100	0	1
Farm 96	Plant 1	24	100	0	1
Farm 97	Plant 1	24	100	0	1
Farm 98	Plant 1	24	100	0	1
Farm 99	Plant 3	25	100	0	1
Farm 100	Plant 3	24	100	0	1
Mill 1	Farm 30	666	100	0	1
Mill 1	Farm 59	657	100	0	1
Mill 1	Farm 96	627	100	0	1
Mill 1	Farm 93	662	100	0	1
Mill 1	Farm 53	612	100	0	1
Mill 1	Farm 51	630	100	0	1
Mill 1	Farm 36	646	100	0	1
Mill 2	Farm 31	698	100	0	1
Mill 2	Farm 22	588	100	0	1
Mill 2	Farm 28	634	100	0	1
Mill 2	Farm 24	631	100	0	1
Mill 2	Farm 60	666	100	0	1
Mill 2	Farm 47	655	100	0	1
Mill 2	Farm 97	628	100	0	1
Mill 3	Farm 72	615	100	0	1
Mill 3	Farm 44	668	100	0	1
Mill 3	Farm 1	637	100	0	1
Mill 3	Farm 23	620	100	0	1
Mill 3	Farm 13	656	100	0	1
Mill 3	Farm 52	656	100	0	1
Mill 3	Farm 35	648	100	0	1
Mill 4	Farm 84	896	100	0	1
Mill 4	Farm 9	602	100	0	1
Mill 4	Farm 86	635	100	0	1
Mill 4	Farm 83	929	100	0	1
Mill 4	Farm 70	294	100	0	1
Mill 4	Farm 99	604	100	0	1
Mill 4	Farm 87	881	100	0	1
Mill 4	Farm 73	310	100	0	1
Mill 4	Farm 2	886	100	0	1
Mill 4	Farm 92	605	100	0	1
Mill 4	Farm 58	299	100	0	1
Mill 4	Farm 39	627	100	0	1
Mill 4	Farm 42	576	100	0	1
Mill 4	Farm 20	575	100	0	1
Mill 4	Farm 54	281	100	0	1
Mill 6	Farm 56	650	100	0	1
Mill 6	Farm 37	650	100	0	1
Mill 6	Farm 68	975	100	0	1
Mill 6	Farm 7	656	100	0	1
Mill 6	Farm 15	633	100	0	1
Mill 6	Farm 26	939	100	0	1
Mill 6	Farm 43	319	100	0	1
Mill 6	Farm 34	330	100	0	1
Mill 6	Farm 94	638	100	0	1
Mill 6	Farm 82	980	100	0	1
Mill 6	Farm 57	658	100	0	1
Mill 6	Farm 63	614	100	0	1
Mill 6	Farm 29	638	100	0	1
Mill 6	Farm 75	316	100	0	1
Mill 7	Farm 8	530	100	0	1
Mill 7	Farm 81	530	100	0	1
Mill 7	Farm 6	544	100	0	1
Mill 7	Farm 12	544	100	0	1
Mill 7	Farm 27	532	100	0	1
Mill 7	Farm 45	532	100	0	1
Mill 7	Farm 21	787	100	0	1
Mill 7	Farm 33	787	100	0	1
Mill 7	Farm 65	551	100	0	1
Mill 7	Farm 71	551	100	0	1
Mill 7	Farm 49	267	100	0	1
Mill 7	Farm 78	533	100	0	1
Mill 7	Farm 76	533	100	0	1
Mill 7	Farm 90	257	100	0	1
Mill 7	Farm 77	756	100	0	1
Mill 7	Farm 19	499	100	0	1
Mill 7	Farm 89	267	100	0	1
Mill 8	Farm 50	454	100	0	1
Mill 8	Farm 38	447	100	0	1
Mill 8	Farm 3	450	100	0	1
Mill 8	Farm 41	461	100	0	1
Mill 8	Farm 88	462	100	0	1
Mill 8	Farm 16	458	100	0	1
Mill 8	Farm 85	420	100	0	1
Mill 8	Farm 80	469	100	0	1
Mill 8	Farm 98	432	100	0	1
Mill 8	Farm 91	447	100	0	1
Mill 9	Farm 40	369	100	0	1
Mill 9	Farm 64	382	100	0	1
Mill 9	Farm 62	362	100	0	1
Mill 9	Farm 46	423	100	0	1
Mill 9	Farm 10	399	100	0	1
Mill 9	Farm 74	362	100	0	1
Mill 9	Farm 95	368	100	0	1
Mill 9	Farm 79	337	100	0	1
Mill 9	Farm 69	369	100	0	1
Mill 9	Farm 32	381	100	0	1
Mill 9	Farm 61	363	100	0	1
Mill 9	Farm 11	385	100	0	1
Mill 10	Farm 66	538	100	0	1
Mill 10	Farm 25	535	100	0	1
Mill 10	Farm 48	585	100	0	1
Mill 10	Farm 5	570	100	0	1
Mill 10	Farm 67	578	100	0	1
Mill 10	Farm 14	551	100	0	1
Mill 10	Farm 17	566	100	0	1
Mill 10	Farm 4	577	100	0	1
Farm 1	Plant 1	24	100	0	2
Farm 2	Plant 1	24	100	0	2
Farm 3	Plant 3	25	100	0	2
Farm 4	Plant 1	24	100	0	2
Farm 5	Plant 1	25	100	0	2
Farm 6	Plant 2	25	100	0	2
Farm 7	Plant 3	24	100	0	2
Farm 8	Plant 3	25	100	0	2
Farm 9	Plant 1	25	100	0	2
Farm 10	Plant 1	25	100	0	2
Farm 11	Plant 1	25	100	0	2
Farm 12	Plant 3	24	100	0	2
Farm 13	Plant 3	25	100	0	2
Farm 14	Plant 1	24	100	0	2
Farm 15	Plant 3	24	100	0	2
Farm 16	Plant 1	24	100	0	2
Farm 17	Plant 1	24	100	0	2
Farm 18	Plant 1	24	100	0	2
Farm 19	Plant 2	24	100	0	2
Farm 20	Plant 1	24	100	0	2
Farm 21	Plant 2	25	100	0	2
Farm 22	Plant 1	25	100	0	2
Farm 23	Plant 3	25	100	0	2
Farm 24	Plant 1	24	100	0	2
Farm 25	Plant 1	25	100	0	2
Farm 26	Plant 3	25	100	0	2
Farm 27	Plant 2	24	100	0	2
Farm 28	Plant 3	24	100	0	2
Farm 29	Plant 3	23	100	0	2
Farm 30	Plant 1	24	100	0	2
Farm 31	Plant 1	24	100	0	2
Farm 32	Plant 3	24	100	0	2
Farm 33	Plant 3	25	100	0	2
Farm 34	Plant 1	24	100	0	2
Farm 35	Plant 1	25	100	0	2
Farm 36	Plant 1	24	100	0	2
Farm 37	Plant 1	24	100	0	2
Farm 38	Plant 3	24	100	0	2
Farm 39	Plant 2	24	100	0	2
Farm 40	Plant 3	25	100	0	2
Farm 41	Plant 2	24	100	0	2
Farm 42	Plant 2	24	100	0	2
Farm 43	Plant 3	25	100	0	2
Farm 44	Plant 2	24	100	0	2
Farm 45	Plant 3	24	100	0	2
Farm 46	Plant 1	24	100	0	2
Farm 47	Plant 2	24	100	0	2
Farm 48	Plant 2	25	100	0	2
Farm 49	Plant 2	24	100	0	2
Farm 50	Plant 1	24	100	0	2
Farm 51	Plant 2	25	100	0	2
Farm 52	Plant 3	24	100	0	2
Farm 53	Plant 1	24	100	0	2
Farm 54	Plant 3	24	100	0	2
Farm 55	Plant 1	25	100	0	2
Farm 56	Plant 3	24	100	0	2
Farm 57	Plant 1	25	100	0	2
Farm 58	Plant 2	24	100	0	2
Farm 59	Plant 3	25	100	0	2
Farm 60	Plant 3	24	100	0	2
Farm 61	Plant 2	24	100	0	2
Farm 62	Plant 1	24	100	0	2
Farm 63	Plant 1	25	100	0	2
Farm 64	Plant 2	25	100	0	2
Farm 65	Plant 2	25	100	0	2
Farm 66	Plant 1	24	100	0	2
Farm 67	Plant 2	24	100	0	2
Farm 68	Plant 1	25	100	0	2
Farm 69	Plant 1	24	100	0	2
Farm 70	Plant 3	24	100	0	2
Farm 71	Plant 2	23	100	0	2
Farm 72	Plant 2	24	100	0	2
Farm 73	Plant 2	24	100	0	2
Farm 74	Plant 1	24	100	0	2
Farm 75	Plant 3	24	100	0	2
Farm 76	Plant 2	24	100	0	2
Farm 77	Plant 1	24	100	0	2
Farm 78	Plant 2	25	100	0	2
Farm 79	Plant 3	25	100	0	2
Farm 80	Plant 3	25	100	0	2
Farm 81	Plant 1	24	100	0	2
Farm 82	Plant 2	25	100	0	2
Farm 83	Plant 1	24	100	0	2
Farm 84	Plant 1	24	100	0	2
Farm 85	Plant 1	25	100	0	2
Farm 86	Plant 2	25	100	0	2
Farm 87	Plant 3	24	100	0	2
Farm 88	Plant 2	25	100	0	2
Farm 89	Plant 3	25	100	0	2
Farm 90	Plant 3	24	100	0	2
Farm 91	Plant 2	25	100	0	2
Farm 92	Plant 3	24	100	0	2
Farm 93	Plant 2	24	100	0	2
Farm 94	Plant 2	24	100	0	2
Farm 95	Plant 1	25	100	0	2
Farm 96	Plant 2	25	100	0	2
Farm 97	Plant 2	25	100	0	2
Farm 98	Plant 2	23	100	0	2
Farm 99	Plant 1	24	100	0	2
Farm 100	Plant 3	25	100	0	2
Mill 3	Farm 91	561	100	0	2
Mill 3	Farm 82	590	100	0	2
Mill 3	Farm 51	569	100	0	2
Mill 3	Farm 93	532	100	0	2
Mill 3	Farm 42	563	100	0	2
Mill 3	Farm 21	574	100	0	2
Mill 3	Farm 88	556	100	0	2
Mill 3	Farm 61	555	100	0	2
Mill 4	Farm 99	430	100	0	2
Mill 4	Farm 81	405	100	0	2
Mill 4	Farm 57	398	100	0	2
Mill 4	Farm 14	425	100	0	2
Mill 4	Farm 50	443	100	0	2
Mill 4	Farm 22	404	100	0	2
Mill 4	Farm 63	422	100	0	2
Mill 4	Farm 95	388	100	0	2
Mill 4	Farm 35	412	100	0	2
Mill 4	Farm 18	383	100	0	2
Mill 4	Farm 62	390	100	0	2
Mill 5	Farm 31	605	100	0	2
Mill 5	Farm 28	606	100	0	2
Mill 5	Farm 29	548	100	0	2
Mill 5	Farm 90	543	100	0	2
Mill 5	Farm 5	564	100	0	2
Mill 5	Farm 24	522	100	0	2
Mill 5	Farm 69	543	100	0	2
Mill 5	Farm 7	569	100	0	2
Mill 6	Farm 96	415	100	0	2
Mill 6	Farm 76	333	100	0	2
Mill 6	Farm 64	369	100	0	2
Mill 6	Farm 48	366	100	0	2
Mill 6	Farm 41	383	100	0	2
Mill 6	Farm 27	350	100	0	2
Mill 6	Farm 97	374	100	0	2
Mill 6	Farm 86	400	100	0	2
Mill 6	Farm 94	389	100	0	2
Mill 6	Farm 98	381	100	0	2
Mill 6	Farm 6	370	100	0	2
Mill 6	Farm 44	370	100	0	2
Mill 8	Farm 66	147	100	0	2
Mill 8	Farm 56	313	100	0	2
Mill 8	Farm 100	461	100	0	2
Mill 8	Farm 15	1064	100	0	2
Mill 8	Farm 80	493	100	0	2
Mill 8	Farm 33	932	100	0	2
Mill 8	Farm 40	309	100	0	2
Mill 8	Farm 79	588	100	0	2
Mill 8	Farm 70	487	100	0	2
Mill 8	Farm 59	1080	100	0	2
Mill 8	Farm 26	1410	100	0	2
Mill 8	Farm 32	1594	100	0	2
Mill 8	Farm 13	332	100	0	2
Mill 8	Farm 8	439	100	0	2
Mill 8	Farm 52	439	100	0	2
Mill 8	Farm 4	917	100	0	2
Mill 8	Farm 11	751	100	0	2
Mill 8	Farm 12	603	100	0	2
Mill 8	Farm 45	137	100	0	2
Mill 8	Farm 43	929	100	0	2
Mill 8	Farm 89	443	100	0	2
Mill 8	Farm 54	1094	100	0	2
Mill 8	Farm 92	957	100	0	2
Mill 8	Farm 38	651	100	0	2
Mill 8	Farm 23	157	100	0	2
Mill 8	Farm 3	449	100	0	2
Mill 8	Farm 75	486	100	0	2
Mill 8	Farm 87	173	100	0	2
Mill 8	Farm 60	165	100	0	2
Mill 9	Farm 67	482	100	0	2
Mill 9	Farm 39	417	100	0	2
Mill 9	Farm 65	462	100	0	2
Mill 9	Farm 78	435	100	0	2
Mill 9	Farm 71	422	100	0	2
Mill 9	Farm 49	441	100	0	2
Mill 9	Farm 72	464	100	0	2
Mill 9	Farm 19	421	100	0	2
Mill 9	Farm 58	476	100	0	2
Mill 9	Farm 47	480	100	0	2
Mill 10	Farm 17	499	100	0	2
Mill 10	Farm 53	523	100	0	2
Mill 10	Farm 74	516	100	0	2
Mill 10	Farm 83	507	100	0	2
Mill 10	Farm 25	479	100	0	2
Mill 10	Farm 84	491	100	0	2
Mill 10	Farm 36	516	100	0	2
Mill 10	Farm 20	474	100	0	2
Mill 10	Farm 73	494	100	0	2
Farm 1	Plant 1	25	200	0	1
Farm 2	Plant 3	25	200	0	1
Farm 3	Plant 2	24	200	0	1
Farm 4	Plant 2	24	200	0	1
Farm 5	Plant 3	25	200	0	1
Farm 6	Plant 3	24	200	0	1
Farm 7	Plant 2	25	200	0	1
Farm 8	Plant 1	24	200	0	1
Farm 9	Plant 2	24	200	0	1
Farm 10	Plant 1	24	200	0	1
Farm 11	Plant 2	24	200	0	1
Farm 12	Plant 1	24	200	0	1
Farm 13	Plant 2	25	200	0	1
Farm 14	Plant 3	24	200	0	1
Farm 15	Plant 2	25	200	0	1
Farm 16	Plant 1	24	200	0	1
Farm 17	Plant 1	24	200	0	1
Farm 18	Plant 3	25	200	0	1
Farm 19	Plant 3	24	200	0	1
Farm 20	Plant 2	24	200	0	1
Farm 21	Plant 3	24	200	0	1
Farm 22	Plant 2	25	200	0	1
Farm 23	Plant 3	25	200	0	1
Farm 24	Plant 3	24	200	0	1
Farm 25	Plant 3	24	200	0	1
Farm 26	Plant 3	24	200	0	1
Farm 27	Plant 3	25	200	0	1
Farm 28	Plant 3	24	200	0	1
Farm 29	Plant 2	24	200	0	1
Farm 30	Plant 3	24	200	0	1
Farm 31	Plant 2	24	200	0	1
Farm 32	Plant 1	25	200	0	1
Farm 33	Plant 2	24	200	0	1
Farm 34	Plant 1	24	200	0	1
Farm 35	Plant 3	24	200	0	1
Farm 36	Plant 3	24	200	0	1
Farm 37	Plant 1	25	200	0	1
Farm 38	Plant 3	24	200	0	1
Farm 39	Plant 2	25	200	0	1
Farm 40	Plant 3	25	200	0	1
Farm 41	Plant 3	24	200	0	1
Farm 42	Plant 1	24	200	0	1
Farm 43	Plant 3	24	200	0	1
Farm 44	Plant 3	24	200	0	1
Farm 45	Plant 1	24	200	0	1
Farm 46	Plant 2	24	200	0	1
Farm 47	Plant 1	25	200	0	1
Farm 48	Plant 2	24	200	0	1
Farm 49	Plant 1	25	200	0	1
Farm 50	Plant 2	24	200	0	1
Farm 51	Plant 3	24	200	0	1
Farm 52	Plant 3	24	200	0	1
Farm 53	Plant 2	25	200	0	1
Farm 54	Plant 3	24	200	0	1
Farm 55	Plant 3	25	200	0	1
Farm 56	Plant 3	25	200	0	1
Farm 57	Plant 1	24	200	0	1
Farm 58	Plant 3	24	200	0	1
Farm 59	Plant 1	24	200	0	1
Farm 60	Plant 3	24	200	0	1
Farm 61	Plant 3	25	200	0	1
Farm 62	Plant 3	25	200	0	1
Farm 63	Plant 1	24	200	0	1
Farm 64	Plant 3	24	200	0	1
Farm 65	Plant 3	24	200	0	1
Farm 66	Plant 2	24	200	0	1
Farm 67	Plant 3	24	200	0	1
Farm 68	Plant 1	23	200	0	1
Farm 69	Plant 2	24	200	0	1
Farm 70	Plant 2	24	200	0	1
Farm 71	Plant 1	24	200	0	1
Farm 72	Plant 3	24	200	0	1
Farm 73	Plant 3	25	200	0	1
Farm 74	Plant 3	24	200	0	1
Farm 75	Plant 1	25	200	0	1
Farm 76	Plant 2	24	200	0	1
Farm 77	Plant 3	25	200	0	1
Farm 78	Plant 2	24	200	0	1
Farm 79	Plant 3	24	200	0	1
Farm 80	Plant 3	24	200	0	1
Farm 81	Plant 1	24	200	0	1
Farm 82	Plant 2	25	200	0	1
Farm 83	Plant 2	24	200	0	1
Farm 84	Plant 2	24	200	0	1
Farm 85	Plant 1	24	200	0	1
Farm 86	Plant 2	24	200	0	1
Farm 87	Plant 2	23	200	0	1
Farm 88	Plant 3	46	200	0	1
Farm 89	Plant 2	24	200	0	1
Farm 90	Plant 2	24	200	0	1
Farm 91	Plant 2	24	200	0	1
Farm 92	Plant 3	24	200	0	1
Farm 93	Plant 3	24	200	0	1
Farm 94	Plant 1	25	200	0	1
Farm 95	Plant 1	24	200	0	1
Farm 96	Plant 2	25	200	0	1
Farm 97	Plant 2	24	200	0	1
Farm 98	Plant 3	25	200	0	1
Farm 99	Plant 2	24	200	0	1
Farm 100	Plant 3	25	200	0	1
Farm 101	Plant 3	24	200	0	1
Farm 102	Plant 3	25	200	0	1
Farm 103	Plant 2	23	200	0	1
Farm 104	Plant 2	24	200	0	1
Farm 105	Plant 2	25	200	0	1
Farm 106	Plant 2	24	200	0	1
Farm 107	Plant 2	24	200	0	1
Farm 108	Plant 3	24	200	0	1
Farm 109	Plant 1	25	200	0	1
Farm 110	Plant 2	24	200	0	1
Farm 111	Plant 3	24	200	0	1
Farm 112	Plant 3	25	200	0	1
Farm 113	Plant 1	25	200	0	1
Farm 114	Plant 3	24	200	0	1
Farm 115	Plant 3	24	200	0	1
Farm 116	Plant 2	25	200	0	1
Farm 117	Plant 1	25	200	0	1
Farm 118	Plant 3	24	200	0	1
Farm 119	Plant 2	24	200	0	1
Farm 120	Plant 1	24	200	0	1
Farm 121	Plant 2	25	200	0	1
Farm 122	Plant 2	24	200	0	1
Farm 123	Plant 2	25	200	0	1
Farm 124	Plant 3	24	200	0	1
Farm 125	Plant 3	24	200	0	1
Farm 126	Plant 1	25	200	0	1
Farm 127	Plant 1	25	200	0	1
Farm 128	Plant 3	25	200	0	1
Farm 129	Plant 3	24	200	0	1
Farm 130	Plant 2	25	200	0	1
Farm 131	Plant 3	24	200	0	1
Farm 132	Plant 2	24	200	0	1
Farm 133	Plant 2	25	200	0	1
Farm 134	Plant 3	24	200	0	1
Farm 135	Plant 2	24	200	0	1
Farm 136	Plant 3	24	200	0	1
Farm 137	Plant 3	25	200	0	1
Farm 138	Plant 2	24	200	0	1
Farm 139	Plant 3	24	200	0	1
Farm 140	Plant 1	24	200	0	1
Farm 141	Plant 3	24	200	0	1
Farm 142	Plant 3	24	200	0	1
Farm 143	Plant 3	25	200	0	1
Farm 144	Plant 2	24	200	0	1
Farm 145	Plant 2	24	200	0	1
Farm 146	Plant 2	25	200	0	1
Farm 147	Plant 2	25	200	0	1
Farm 148	Plant 3	25	200	0	1
Farm 149	Plant 3	25	200	0	1
Farm 150	Plant 3	24	200	0	1
Farm 151	Plant 3	24	200	0	1
Farm 152	Plant 1	24	200	0	1
Farm 153	Plant 2	24	200	0	1
Farm 154	Plant 2	24	200	0	1
Farm 155	Plant 2	24	200	0	1
Farm 156	Plant 2	24	200	0	1
Farm 157	Plant 2	24	200	0	1
Farm 158	Plant 1	24	200	0	1
Farm 159	Plant 2	24	200	0	1
Farm 160	Plant 3	24	200	0	1
Farm 161	Plant 1	25	200	0	1
Farm 162	Plant 3	24	200	0	1
Farm 163	Plant 2	24	200	0	1
Farm 164	Plant 1	24	200	0	1
Farm 165	Plant 3	24	200	0	1
Farm 166	Plant 3	25	200	0	1
Farm 167	Plant 2	24	200	0	1
Farm 168	Plant 3	24	200	0	1
Farm 169	Plant 1	25	200	0	1
Farm 170	Plant 2	25	200	0	1
Farm 171	Plant 3	25	200	0	1
Farm 172	Plant 1	24	200	0	1
Farm 173	Plant 1	24	200	0	1
Farm 174	Plant 3	25	200	0	1
Farm 175	Plant 2	24	200	0	1
Farm 176	Plant 3	25	200	0	1
Farm 177	Plant 2	24	200	0	1
Farm 178	Plant 1	24	200	0	1
Farm 179	Plant 1	25	200	0	1
Farm 180	Plant 1	24	200	0	1
Farm 181	Plant 3	24	200	0	1
Farm 182	Plant 1	25	200	0	1
Farm 183	Plant 1	24	200	0	1
Farm 184	Plant 1	25	200	0	1
Farm 185	Plant 2	24	200	0	1
Farm 186	Plant 2	25	200	0	1
Farm 187	Plant 2	24	200	0	1
Farm 188	Plant 3	24	200	0	1
Farm 189	Plant 3	25	200	0	1
Farm 190	Plant 2	24	200	0	1
Farm 191	Plant 2	24	200	0	1
Farm 192	Plant 3	24	200	0	1
Farm 193	Plant 3	25	200	0	1
Farm 194	Plant 2	24	200	0	1
Farm 195	Plant 3	25	200	0	1
Farm 196	Plant 3	24	200	0	1
Farm 197	Plant 3	24	200	0	1
Farm 198	Plant 1	24	200	0	1
Farm 199	Plant 3	24	200	0	1
Farm 200	Plant 2	24	200	0	1
Mill 1	Farm 103	1049	200	0	1
Mill 1	Farm 110	637	200	0	1
Mill 1	Farm 31	1049	200	0	1
Mill 1	Farm 106	197	200	0	1
Mill 1	Farm 7	682	200	0	1
Mill 1	Farm 146	893	200	0	1
Mill 1	Farm 50	651	200	0	1
Mill 1	Farm 82	595	200	0	1
Mill 1	Farm 154	595	200	0	1
Mill 1	Farm 79	595	200	0	1
Mill 1	Farm 167	452	200	0	1
Mill 1	Farm 70	426	200	0	1
Mill 1	Farm 86	426	200	0	1
Mill 1	Farm 121	876	200	0	1
Mill 1	Farm 191	871	200	0	1
Mill 1	Farm 135	660	200	0	1
Mill 1	Farm 120	215	200	0	1
Mill 1	Farm 176	877	200	0	1
Mill 1	Farm 131	877	200	0	1
Mill 1	Farm 115	615	200	0	1
Mill 1	Farm 148	262	200	0	1
Mill 3	Farm 142	406	200	0	1
Mill 3	Farm 192	398	200	0	1
Mill 3	Farm 25	426	200	0	1
Mill 3	Farm 65	364	200	0	1
Mill 3	Farm 199	395	200	0	1
Mill 3	Farm 165	453	200	0	1
Mill 3	Farm 181	387	200	0	1
Mill 3	Farm 72	424	200	0	1
Mill 3	Farm 141	395	200	0	1
Mill 3	Farm 162	451	200	0	1
Mill 3	Farm 166	401	200	0	1
Mill 4	Farm 118	248	200	0	1
Mill 4	Farm 174	478	200	0	1
Mill 4	Farm 80	226	200	0	1
Mill 4	Farm 108	697	200	0	1
Mill 4	Farm 136	962	200	0	1
Mill 4	Farm 5	486	200	0	1
Mill 4	Farm 150	478	200	0	1
Mill 4	Farm 88	478	200	0	1
Mill 4	Farm 62	504	200	0	1
Mill 4	Farm 111	504	200	0	1
Mill 4	Farm 43	421	200	0	1
Mill 4	Farm 102	421	200	0	1
Mill 4	Farm 67	234	200	0	1
Mill 4	Farm 195	500	200	0	1
Mill 4	Farm 55	460	200	0	1
Mill 4	Farm 35	460	200	0	1
Mill 4	Farm 64	725	200	0	1
Mill 4	Farm 101	247	200	0	1
Mill 4	Farm 92	471	200	0	1
Mill 5	Farm 52	987	200	0	1
Mill 5	Farm 30	633	200	0	1
Mill 5	Farm 14	313	200	0	1
Mill 5	Farm 58	1000	200	0	1
Mill 5	Farm 124	639	200	0	1
Mill 5	Farm 168	950	200	0	1
Mill 5	Farm 93	311	200	0	1
Mill 5	Farm 18	687	200	0	1
Mill 5	Farm 98	307	200	0	1
Mill 5	Farm 112	924	200	0	1
Mill 5	Farm 100	320	200	0	1
Mill 5	Farm 40	639	200	0	1
Mill 5	Farm 196	673	200	0	1
Mill 5	Farm 28	617	200	0	1
Mill 6	Farm 119	164	200	0	1
Mill 6	Farm 104	695	200	0	1
Mill 6	Farm 147	870	200	0	1
Mill 6	Farm 57	339	200	0	1
Mill 6	Farm 117	505	200	0	1
Mill 6	Farm 173	823	200	0	1
Mill 6	Farm 185	525	200	0	1
Mill 6	Farm 177	899	200	0	1
Mill 6	Farm 200	724	200	0	1
Mill 6	Farm 49	178	200	0	1
Mill 6	Farm 17	696	200	0	1
Mill 6	Farm 161	696	200	0	1
Mill 6	Farm 76	879	200	0	1
Mill 6	Farm 116	681	200	0	1
Mill 6	Farm 9	511	200	0	1
Mill 6	Farm 107	368	200	0	1
Mill 6	Farm 10	518	200	0	1
Mill 6	Farm 39	347	200	0	1
Mill 6	Farm 157	198	200	0	1
Mill 6	Farm 194	508	200	0	1
Mill 6	Farm 33	508	200	0	1
Mill 6	Farm 11	692	200	0	1
Mill 6	Farm 94	318	200	0	1
Mill 6	Farm 109	484	200	0	1
Mill 6	Farm 87	193	200	0	1
Mill 6	Farm 37	181	200	0	1
Mill 7	Farm 95	443	200	0	1
Mill 7	Farm 42	443	200	0	1
Mill 7	Farm 85	1089	200	0	1
Mill 7	Farm 47	198	200	0	1
Mill 7	Farm 184	636	200	0	1
Mill 7	Farm 1	636	200	0	1
Mill 7	Farm 16	649	200	0	1
Mill 7	Farm 182	859	200	0	1
Mill 7	Farm 68	648	200	0	1
Mill 7	Farm 164	856	200	0	1
Mill 7	Farm 113	643	200	0	1
Mill 7	Farm 126	849	200	0	1
Mill 7	Farm 152	849	200	0	1
Mill 7	Farm 172	638	200	0	1
Mill 7	Farm 180	668	200	0	1
Mill 7	Farm 179	449	200	0	1
Mill 7	Farm 81	1070	200	0	1
Mill 7	Farm 169	420	200	0	1
Mill 7	Farm 59	621	200	0	1
Mill 7	Farm 158	402	200	0	1
Mill 7	Farm 63	434	200	0	1
Mill 8	Farm 15	314	200	0	1
Mill 8	Farm 78	314	200	0	1
Mill 8	Farm 96	314	200	0	1
Mill 8	Farm 66	721	200	0	1
Mill 8	Farm 175	721	200	0	1
Mill 8	Farm 83	721	200	0	1
Mill 8	Farm 198	514	200	0	1
Mill 8	Farm 140	514	200	0	1
Mill 8	Farm 45	514	200	0	1
Mill 8	Farm 4	514	200	0	1
Mill 8	Farm 130	703	200	0	1
Mill 8	Farm 84	502	200	0	1
Mill 8	Farm 178	407	200	0	1
Mill 8	Farm 75	407	200	0	1
Mill 8	Farm 71	500	200	0	1
Mill 8	Farm 183	1005	200	0	1
Mill 8	Farm 156	1005	200	0	1
Mill 8	Farm 190	902	200	0	1
Mill 8	Farm 34	103	200	0	1
Mill 8	Farm 163	706	200	0	1
Mill 8	Farm 99	788	200	0	1
Mill 8	Farm 97	1131	200	0	1
Mill 8	Farm 122	1346	200	0	1
Mill 8	Farm 91	1346	200	0	1
Mill 8	Farm 144	598	200	0	1
Mill 8	Farm 123	598	200	0	1
Mill 8	Farm 29	598	200	0	1
Mill 8	Farm 170	505	200	0	1
Mill 8	Farm 53	717	200	0	1
Mill 8	Farm 132	544	200	0	1
Mill 8	Farm 20	544	200	0	1
Mill 8	Farm 187	410	200	0	1
Mill 8	Farm 89	1037	200	0	1
Mill 8	Farm 22	607	200	0	1
Mill 8	Farm 3	619	200	0	1
Mill 8	Farm 13	600	200	0	1
Mill 8	Farm 8	413	200	0	1
Mill 8	Farm 155	290	200	0	1
Mill 8	Farm 105	290	200	0	1
Mill 8	Farm 48	627	200	0	1
Mill 8	Farm 186	627	200	0	1
Mill 8	Farm 153	627	200	0	1
Mill 8	Farm 145	533	200	0	1
Mill 8	Farm 32	204	200	0	1
Mill 9	Farm 56	419	200	0	1
Mill 9	Farm 114	407	200	0	1
Mill 9	Farm 128	415	200	0	1
Mill 9	Farm 129	383	200	0	1
Mill 9	Farm 73	399	200	0	1
Mill 9	Farm 74	411	200	0	1
Mill 9	Farm 19	405	200	0	1
Mill 9	Farm 151	415	200	0	1
Mill 9	Farm 41	374	200	0	1
Mill 9	Farm 139	395	200	0	1
Mill 9	Farm 36	477	200	0	1
Mill 10	Farm 38	352	200	0	1
Mill 10	Farm 23	819	200	0	1
Mill 10	Farm 149	819	200	0	1
Mill 10	Farm 61	1295	200	0	1
Mill 10	Farm 143	1033	200	0	1
Mill 10	Farm 134	1033	200	0	1
Mill 10	Farm 44	855	200	0	1
Mill 10	Farm 197	675	200	0	1
Mill 10	Farm 2	476	200	0	1
Mill 10	Farm 24	633	200	0	1
Mill 10	Farm 189	633	200	0	1
Mill 10	Farm 21	472	200	0	1
Mill 10	Farm 160	308	200	0	1
Mill 10	Farm 51	308	200	0	1
Mill 10	Farm 6	955	200	0	1
Mill 10	Farm 77	501	200	0	1
Mill 10	Farm 60	810	200	0	1
Mill 10	Farm 54	642	200	0	1
Mill 10	Farm 125	803	200	0	1
Mill 10	Farm 171	482	200	0	1
Mill 10	Farm 188	897	200	0	1
Mill 10	Farm 27	755	200	0	1
Mill 10	Farm 193	313	200	0	1
Mill 10	Farm 26	309	200	0	1
Mill 10	Farm 137	357	200	0	1
Mill 10	Farm 12	584	200	0	1
Mill 10	Farm 133	739	200	0	1
Mill 10	Farm 127	142	200	0	1
Farm 1	Plant 3	24	100	0	3
Farm 2	Plant 3	25	100	0	3
Farm 3	Plant 1	24	100	0	3
Farm 4	Plant 3	24	100	0	3
Farm 5	Plant 1	25	100	0	3
Farm 6	Plant 1	25	100	0	3
Farm 7	Plant 2	24	100	0	3
Farm 8	Plant 1	25	100	0	3
Farm 9	Plant 1	24	100	0	3
Farm 10	Plant 1	24	100	0	3
Farm 11	Plant 1	24	100	0	3
Farm 12	Plant 1	24	100	0	3
Farm 13	Plant 1	24	100	0	3
Farm 14	Plant 1	24	100	0	3
Farm 15	Plant 1	25	100	0	3
Farm 16	Plant 1	25	100	0	3
Farm 17	Plant 1	23	100	0	3
Farm 18	Plant 1	24	100	0	3
Farm 19	Plant 1	25	100	0	3
Farm 20	Plant 1	24	100	0	3
Farm 21	Plant 1	25	100	0	3
Farm 22	Plant 1	25	100	0	3
Farm 23	Plant 1	25	100	0	3
Farm 24	Plant 3	24	100	0	3
Farm 25	Plant 1	25	100	0	3
Farm 26	Plant 1	24	100	0	3
Farm 27	Plant 1	25	100	0	3
Farm 28	Plant 1	24	100	0	3
Farm 29	Plant 2	25	100	0	3
Farm 30	Plant 1	24	100	0	3
Farm 31	Plant 1	23	100	0	3
Farm 32	Plant 1	24	100	0	3
Farm 33	Plant 3	24	100	0	3
Farm 34	Plant 1	24	100	0	3
Farm 35	Plant 3	24	100	0	3
Farm 36	Plant 3	24	100	0	3
Farm 37	Plant 1	24	100	0	3
Farm 38	Plant 1	24	100	0	3
Farm 39	Plant 1	23	100	0	3
Farm 40	Plant 1	24	100	0	3
Farm 41	Plant 1	24	100	0	3
Farm 42	Plant 1	25	100	0	3
Farm 43	Plant 2	24	100	0	3
Farm 44	Plant 1	25	100	0	3
Farm 45	Plant 1	24	100	0	3
Farm 46	Plant 1	24	100	0	3
Farm 47	Plant 1	24	100	0	3
Farm 48	Plant 1	24	100	0	3
Farm 49	Plant 1	25	100	0	3
Farm 50	Plant 1	24	100	0	3
Farm 51	Plant 1	24	100	0	3
Farm 52	Plant 2	24	100	0	3
Farm 53	Plant 1	24	100	0	3
Farm 54	Plant 1	25	100	0	3
Farm 55	Plant 1	24	100	0	3
Farm 56	Plant 1	24	100	0	3
Farm 57	Plant 1	23	100	0	3
Farm 58	Plant 1	24	100	0	3
Farm 59	Plant 3	24	100	0	3
Farm 60	Plant 1	25	100	0	3
Farm 61	Plant 3	24	100	0	3
Farm 62	Plant 1	24	100	0	3
Farm 63	Plant 1	24	100	0	3
Farm 64	Plant 3	25	100	0	3
Farm 65	Plant 1	24	100	0	3
Farm 66	Plant 1	24	100	0	3
Farm 67	Plant 1	24	100	0	3
Farm 68	Plant 1	24	100	0	3
Farm 69	Plant 1	25	100	0	3
Farm 70	Plant 1	24	100	0	3
Farm 71	Plant 1	24	100	0	3
Farm 72	Plant 1	24	100	0	3
Farm 73	Plant 1	25	100	0	3
Farm 74	Plant 1	25	100	0	3
Farm 75	Plant 1	24	100	0	3
Farm 76	Plant 1	24	100	0	3
Farm 77	Plant 3	24	100	0	3
Farm 78	Plant 1	24	100	0	3
Farm 79	Plant 1	24	100	0	3
Farm 80	Plant 1	24	100	0	3
Farm 81	Plant 1	24	100	0	3
Farm 82	Plant 1	24	100	0	3
Farm 83	Plant 1	24	100	0	3
Farm 84	Plant 1	25	100	0	3
Farm 85	Plant 1	24	100	0	3
Farm 86	Plant 3	24	100	0	3
Farm 87	Plant 3	24	100	0	3
Farm 88	Plant 1	24	100	0	3
Farm 89	Plant 1	24	100	0	3
Farm 90	Plant 3	24	100	0	3
Farm 91	Plant 1	24	100	0	3
Farm 92	Plant 1	24	100	0	3
Farm 93	Plant 3	25	100	0	3
Farm 94	Plant 3	24	100	0	3
Farm 95	Plant 1	25	100	0	3
Farm 96	Plant 3	25	100	0	3
Farm 97	Plant 1	23	100	0	3
Farm 98	Plant 2	25	100	0	3
Farm 99	Plant 2	24	100	0	3
Farm 100	Plant 3	24	100	0	3
Mill 1	Farm 73	380	100	0	3
Mill 1	Farm 15	370	100	0	3
Mill 1	Farm 83	337	100	0	3
Mill 1	Farm 19	330	100	0	3
Mill 1	Farm 62	345	100	0	3
Mill 1	Farm 75	332	100	0	3
Mill 1	Farm 17	344	100	0	3
Mill 1	Farm 12	358	100	0	3
Mill 1	Farm 63	357	100	0	3
Mill 1	Farm 55	326	100	0	3
Mill 1	Farm 53	334	100	0	3
Mill 1	Farm 34	340	100	0	3
Mill 1	Farm 11	347	100	0	3
Mill 2	Farm 45	605	100	0	3
Mill 2	Farm 8	605	100	0	3
Mill 2	Farm 6	893	100	0	3
Mill 2	Farm 78	587	100	0	3
Mill 2	Farm 58	285	100	0	3
Mill 2	Farm 40	897	100	0	3
Mill 2	Farm 50	592	100	0	3
Mill 2	Farm 30	909	100	0	3
Mill 2	Farm 82	597	100	0	3
Mill 2	Farm 65	881	100	0	3
Mill 2	Farm 22	599	100	0	3
Mill 2	Farm 71	315	100	0	3
Mill 2	Farm 10	612	100	0	3
Mill 2	Farm 46	306	100	0	3
Mill 2	Farm 18	317	100	0	3
Mill 3	Farm 4	724	100	0	3
Mill 3	Farm 93	638	100	0	3
Mill 3	Farm 86	639	100	0	3
Mill 3	Farm 24	600	100	0	3
Mill 3	Farm 87	633	100	0	3
Mill 3	Farm 100	605	100	0	3
Mill 3	Farm 94	661	100	0	3
Mill 4	Farm 90	451	100	0	3
Mill 4	Farm 1	446	100	0	3
Mill 4	Farm 59	433	100	0	3
Mill 4	Farm 35	444	100	0	3
Mill 4	Farm 33	437	100	0	3
Mill 4	Farm 96	467	100	0	3
Mill 4	Farm 98	450	100	0	3
Mill 4	Farm 61	488	100	0	3
Mill 4	Farm 2	451	100	0	3
Mill 4	Farm 77	433	100	0	3
Mill 7	Farm 47	291	100	0	3
Mill 7	Farm 41	566	100	0	3
Mill 7	Farm 9	562	100	0	3
Mill 7	Farm 20	856	100	0	3
Mill 7	Farm 68	542	100	0	3
Mill 7	Farm 69	542	100	0	3
Mill 7	Farm 72	297	100	0	3
Mill 7	Farm 44	854	100	0	3
Mill 7	Farm 95	265	100	0	3
Mill 7	Farm 57	844	100	0	3
Mill 7	Farm 32	832	100	0	3
Mill 7	Farm 13	284	100	0	3
Mill 7	Farm 16	1132	100	0	3
Mill 7	Farm 92	285	100	0	3
Mill 7	Farm 5	290	100	0	3
Mill 7	Farm 79	558	100	0	3
Mill 8	Farm 7	351	100	0	3
Mill 8	Farm 28	314	100	0	3
Mill 8	Farm 48	327	100	0	3
Mill 8	Farm 74	340	100	0	3
Mill 8	Farm 85	351	100	0	3
Mill 8	Farm 84	335	100	0	3
Mill 8	Farm 91	358	100	0	3
Mill 8	Farm 67	366	100	0	3
Mill 8	Farm 23	356	100	0	3
Mill 8	Farm 97	328	100	0	3
Mill 8	Farm 52	334	100	0	3
Mill 8	Farm 31	355	100	0	3
Mill 8	Farm 29	385	100	0	3
Mill 10	Farm 25	423	100	0	3
Mill 10	Farm 64	373	100	0	3
Mill 10	Farm 27	388	100	0	3
Mill 10	Farm 70	417	100	0	3
Mill 10	Farm 99	404	100	0	3
Mill 10	Farm 56	395	100	0	3
Mill 10	Farm 49	434	100	0	3
Mill 10	Farm 36	430	100	0	3
Mill 10	Farm 42	386	100	0	3
Mill 10	Farm 43	438	100	0	3
Mill 10	Farm 37	412	100	0	3
Farm 1	Plant 3	24	100	0	4
Farm 2	Plant 1	24	100	0	4
Farm 3	Plant 3	24	100	0	4
Farm 4	Plant 1	25	100	0	4
Farm 5	Plant 1	24	100	0	4
Farm 6	Plant 3	25	100	0	4
Farm 7	Plant 2	25	100	0	4
Farm 8	Plant 1	24	100	0	4
Farm 9	Plant 3	25	100	0	4
Farm 10	Plant 3	24	100	0	4
Farm 11	Plant 3	24	100	0	4
Farm 12	Plant 3	24	100	0	4
Farm 13	Plant 3	24	100	0	4
Farm 14	Plant 3	25	100	0	4
Farm 15	Plant 1	24	100	0	4
Farm 16	Plant 3	24	100	0	4
Farm 17	Plant 3	25	100	0	4
Farm 18	Plant 1	24	100	0	4
Farm 19	Plant 2	24	100	0	4
Farm 20	Plant 3	25	100	0	4
Farm 21	Plant 3	24	100	0	4
Farm 22	Plant 3	24	100	0	4
Farm 23	Plant 3	24	100	0	4
Farm 24	Plant 3	24	100	0	4
Farm 25	Plant 1	24	100	0	4
Farm 26	Plant 1	25	100	0	4
Farm 27	Plant 3	24	100	0	4
Farm 28	Plant 2	24	100	0	4
Farm 29	Plant 3	24	100	0	4
Farm 30	Plant 1	24	100	0	4
Farm 31	Plant 3	24	100	0	4
Farm 32	Plant 2	24	100	0	4
Farm 33	Plant 3	24	100	0	4
Farm 34	Plant 3	25	100	0	4
Farm 35	Plant 3	24	100	0	4
Farm 36	Plant 1	25	100	0	4
Farm 37	Plant 3	24	100	0	4
Farm 38	Plant 3	25	100	0	4
Farm 39	Plant 2	24	100	0	4
Farm 40	Plant 3	24	100	0	4
Farm 41	Plant 3	24	100	0	4
Farm 42	Plant 1	24	100	0	4
Farm 43	Plant 1	24	100	0	4
Farm 44	Plant 3	24	100	0	4
Farm 45	Plant 3	24	100	0	4
Farm 46	Plant 1	24	100	0	4
Farm 47	Plant 3	25	100	0	4
Farm 48	Plant 3	24	100	0	4
Farm 49	Plant 1	24	100	0	4
Farm 50	Plant 2	25	100	0	4
Farm 51	Plant 1	24	100	0	4
Farm 52	Plant 1	25	100	0	4
Farm 53	Plant 1	24	100	0	4
Farm 54	Plant 3	24	100	0	4
Farm 55	Plant 3	24	100	0	4
Farm 56	Plant 2	24	100	0	4
Farm 57	Plant 1	24	100	0	4
Farm 58	Plant 1	24	100	0	4
Farm 59	Plant 1	25	100	0	4
Farm 60	Plant 3	24	100	0	4
Farm 61	Plant 3	25	100	0	4
Farm 62	Plant 3	24	100	0	4
Farm 63	Plant 1	25	100	0	4
Farm 64	Plant 3	24	100	0	4
Farm 65	Plant 3	25	100	0	4
Farm 66	Plant 3	24	100	0	4
Farm 67	Plant 3	24	100	0	4
Farm 68	Plant 3	25	100	0	4
Farm 69	Plant 1	24	100	0	4
Farm 70	Plant 3	24	100	0	4
Farm 71	Plant 3	24	100	0	4
Farm 72	Plant 3	24	100	0	4
Farm 73	Plant 3	25	100	0	4
Farm 74	Plant 3	24	100	0	4
Farm 75	Plant 1	24	100	0	4
Farm 76	Plant 1	24	100	0	4
Farm 77	Plant 3	24	100	0	4
Farm 78	Plant 1	24	100	0	4
Farm 79	Plant 1	24	100	0	4
Farm 80	Plant 1	25	100	0	4
Farm 81	Plant 3	24	100	0	4
Farm 82	Plant 3	24	100	0	4
Farm 83	Plant 1	24	100	0	4
Farm 84	Plant 3	24	100	0	4
Farm 85	Plant 3	24	100	0	4
Farm 86	Plant 3	25	100	0	4
Farm 87	Plant 3	25	100	0	4
Farm 88	Plant 3	24	100	0	4
Farm 89	Plant 3	25	100	0	4
Farm 90	Plant 1	24	100	0	4
Farm 91	Plant 3	25	100	0	4
Farm 92	Plant 1	24	100	0	4
Farm 93	Plant 3	24	100	0	4
Farm 94	Plant 3	24	100	0	4
Farm 95	Plant 3	24	100	0	4
Farm 96	Plant 1	24	100	0	4
Farm 97	Plant 1	25	100	0	4
Farm 98	Plant 3	24	100	0	4
Farm 99	Plant 1	24	100	0	4
Farm 100	Plant 3	24	100	0	4
Mill 1	Farm 7	633	100	0	4
Mill 1	Farm 39	669	100	0	4
Mill 1	Farm 32	647	100	0	4
Mill 1	Farm 19	644	100	0	4
Mill 1	Farm 28	625	100	0	4
Mill 1	Farm 50	633	100	0	4
Mill 1	Farm 56	649	100	0	4
Mill 3	Farm 55	324	100	0	4
Mill 3	Farm 60	382	100	0	4
Mill 3	Farm 31	336	100	0	4
Mill 3	Farm 54	358	100	0	4
Mill 3	Farm 47	353	100	0	4
Mill 3	Farm 84	336	100	0	4
Mill 3	Farm 3	337	100	0	4
Mill 3	Farm 94	308	100	0	4
Mill 3	Farm 88	369	100	0	4
Mill 3	Farm 73	323	100	0	4
Mill 3	Farm 86	392	100	0	4
Mill 3	Farm 1	318	100	0	4
Mill 3	Farm 70	364	100	0	4
Mill 4	Farm 27	486	100	0	4
Mill 4	Farm 62	491	100	0	4
Mill 4	Farm 38	474	100	0	4
Mill 4	Farm 33	516	100	0	4
Mill 4	Farm 29	500	100	0	4
Mill 4	Farm 74	489	100	0	4
Mill 4	Farm 89	493	100	0	4
Mill 4	Farm 68	507	100	0	4
Mill 4	Farm 11	544	100	0	4
Mill 6	Farm 100	381	100	0	4
Mill 6	Farm 95	349	100	0	4
Mill 6	Farm 21	359	100	0	4
Mill 6	Farm 44	366	100	0	4
Mill 6	Farm 72	410	100	0	4
Mill 6	Farm 6	333	100	0	4
Mill 6	Farm 17	387	100	0	4
Mill 6	Farm 37	384	100	0	4
Mill 6	Farm 13	364	100	0	4
Mill 6	Farm 65	391	100	0	4
Mill 6	Farm 9	384	100	0	4
Mill 6	Farm 61	392	100	0	4
Mill 7	Farm 78	485	100	0	4
Mill 7	Farm 97	485	100	0	4
Mill 7	Farm 53	482	100	0	4
Mill 7	Farm 5	482	100	0	4
Mill 7	Farm 2	703	100	0	4
Mill 7	Farm 10	454	100	0	4
Mill 7	Farm 75	440	100	0	4
Mill 7	Farm 59	440	100	0	4
Mill 7	Farm 43	487	100	0	4
Mill 7	Farm 30	487	100	0	4
Mill 7	Farm 15	480	100	0	4
Mill 7	Farm 69	954	100	0	4
Mill 7	Farm 57	476	100	0	4
Mill 7	Farm 26	713	100	0	4
Mill 7	Farm 49	472	100	0	4
Mill 7	Farm 18	237	100	0	4
Mill 7	Farm 46	238	100	0	4
Mill 7	Farm 63	249	100	0	4
Mill 7	Farm 76	236	100	0	4
Mill 8	Farm 93	608	100	0	4
Mill 8	Farm 14	632	100	0	4
Mill 8	Farm 98	630	100	0	4
Mill 8	Farm 34	677	100	0	4
Mill 8	Farm 40	642	100	0	4
Mill 8	Farm 64	628	100	0	4
Mill 8	Farm 82	683	100	0	4
Mill 9	Farm 36	778	100	0	4
Mill 9	Farm 83	607	100	0	4
Mill 9	Farm 8	961	100	0	4
Mill 9	Farm 16	714	100	0	4
Mill 9	Farm 24	558	100	0	4
Mill 9	Farm 67	366	100	0	4
Mill 9	Farm 99	391	100	0	4
Mill 9	Farm 96	758	100	0	4
Mill 9	Farm 23	575	100	0	4
Mill 9	Farm 4	200	100	0	4
Mill 9	Farm 48	755	100	0	4
Mill 9	Farm 77	755	100	0	4
Mill 9	Farm 81	367	100	0	4
Mill 9	Farm 25	557	100	0	4
Mill 9	Farm 79	557	100	0	4
Mill 9	Farm 92	557	100	0	4
Mill 9	Farm 51	546	100	0	4
Mill 9	Farm 42	711	100	0	4
Mill 9	Farm 20	519	100	0	4
Mill 9	Farm 80	392	100	0	4
Mill 9	Farm 52	392	100	0	4
Mill 9	Farm 91	555	100	0	4
Mill 9	Farm 58	575	100	0	4
Mill 9	Farm 90	354	100	0	4
Farm 1	Plant 2	25	300	0	1
Farm 2	Plant 2	24	300	0	1
Farm 3	Plant 1	24	300	0	1
Farm 4	Plant 1	24	300	0	1
Farm 5	Plant 2	24	300	0	1
Farm 6	Plant 3	24	300	0	1
Farm 7	Plant 1	24	300	0	1
Farm 8	Plant 2	25	300	0	1
Farm 9	Plant 2	24	300	0	1
Farm 10	Plant 1	24	300	0	1
Farm 11	Plant 2	25	300	0	1
Farm 12	Plant 3	24	300	0	1
Farm 13	Plant 3	25	300	0	1
Farm 14	Plant 1	25	300	0	1
Farm 15	Plant 3	24	300	0	1
Farm 16	Plant 3	24	300	0	1
Farm 17	Plant 2	23	300	0	1
Farm 18	Plant 3	24	300	0	1
Farm 19	Plant 1	24	300	0	1
Farm 20	Plant 2	25	300	0	1
Farm 21	Plant 1	24	300	0	1
Farm 22	Plant 3	24	300	0	1
Farm 23	Plant 1	24	300	0	1
Farm 24	Plant 2	24	300	0	1
Farm 25	Plant 1	25	300	0	1
Farm 26	Plant 3	24	300	0	1
Farm 27	Plant 2	24	300	0	1
Farm 28	Plant 2	25	300	0	1
Farm 29	Plant 3	24	300	0	1
Farm 30	Plant 3	24	300	0	1
Farm 31	Plant 2	24	300	0	1
Farm 32	Plant 3	25	300	0	1
Farm 33	Plant 2	24	300	0	1
Farm 34	Plant 1	25	300	0	1
Farm 35	Plant 2	24	300	0	1
Farm 36	Plant 3	24	300	0	1
Farm 37	Plant 3	25	300	0	1
Farm 38	Plant 1	25	300	0	1
Farm 39	Plant 2	25	300	0	1
Farm 40	Plant 3	25	300	0	1
Farm 41	Plant 3	24	300	0	1
Farm 42	Plant 3	24	300	0	1
Farm 43	Plant 2	25	300	0	1
Farm 44	Plant 3	24	300	0	1
Farm 45	Plant 2	25	300	0	1
Farm 46	Plant 2	25	300	0	1
Farm 47	Plant 3	24	300	0	1
Farm 48	Plant 3	23	300	0	1
Farm 49	Plant 3	24	300	0	1
Farm 50	Plant 2	24	300	0	1
Farm 51	Plant 2	24	300	0	1
Farm 52	Plant 1	24	300	0	1
Farm 53	Plant 1	24	300	0	1
Farm 54	Plant 2	25	300	0	1
Farm 55	Plant 3	25	300	0	1
Farm 56	Plant 1	24	300	0	1
Farm 57	Plant 3	25	300	0	1
Farm 58	Plant 3	24	300	0	1
Farm 59	Plant 2	24	300	0	1
Farm 60	Plant 2	25	300	0	1
Farm 61	Plant 1	24	300	0	1
Farm 62	Plant 1	25	300	0	1
Farm 63	Plant 1	24	300	0	1
Farm 64	Plant 2	25	300	0	1
Farm 65	Plant 1	24	300	0	1
Farm 66	Plant 3	24	300	0	1
Farm 67	Plant 1	25	300	0	1
Farm 68	Plant 1	24	300	0	1
Farm 69	Plant 2	24	300	0	1
Farm 70	Plant 1	25	300	0	1
Farm 71	Plant 3	24	300	0	1
Farm 72	Plant 2	24	300	0	1
Farm 73	Plant 2	25	300	0	1
Farm 74	Plant 3	24	300	0	1
Farm 75	Plant 2	25	300	0	1
Farm 76	Plant 1	24	300	0	1
Farm 77	Plant 1	24	300	0	1
Farm 78	Plant 3	24	300	0	1
Farm 79	Plant 2	25	300	0	1
Farm 80	Plant 2	25	300	0	1
Farm 81	Plant 2	24	300	0	1
Farm 82	Plant 1	24	300	0	1
Farm 83	Plant 3	25	300	0	1
Farm 84	Plant 1	24	300	0	1
Farm 85	Plant 2	24	300	0	1
Farm 86	Plant 3	25	300	0	1
Farm 87	Plant 3	25	300	0	1
Farm 88	Plant 2	24	300	0	1
Farm 89	Plant 1	24	300	0	1
Farm 90	Plant 3	25	300	0	1
Farm 91	Plant 2	24	300	0	1
Farm 92	Plant 3	25	300	0	1
Farm 93	Plant 2	25	300	0	1
Farm 94	Plant 1	24	300	0	1
Farm 95	Plant 3	24	300	0	1
Farm 96	Plant 3	25	300	0	1
Farm 97	Plant 2	25	300	0	1
Farm 98	Plant 3	24	300	0	1
Farm 99	Plant 3	24	300	0	1
Farm 100	Plant 1	24	300	0	1
Farm 101	Plant 2	24	300	0	1
Farm 102	Plant 2	25	300	0	1
Farm 103	Plant 3	25	300	0	1
Farm 104	Plant 3	25	300	0	1
Farm 105	Plant 2	24	300	0	1
Farm 106	Plant 1	23	300	0	1
Farm 107	Plant 3	24	300	0	1
Farm 108	Plant 1	25	300	0	1
Farm 109	Plant 3	25	300	0	1
Farm 110	Plant 1	24	300	0	1
Farm 111	Plant 1	24	300	0	1
Farm 112	Plant 3	25	300	0	1
Farm 113	Plant 2	24	300	0	1
Farm 114	Plant 3	24	300	0	1
Farm 115	Plant 1	24	300	0	1
Farm 116	Plant 1	24	300	0	1
Farm 117	Plant 1	24	300	0	1
Farm 118	Plant 2	24	300	0	1
Farm 119	Plant 1	24	300	0	1
Farm 120	Plant 3	24	300	0	1
Farm 121	Plant 1	24	300	0	1
Farm 122	Plant 3	24	300	0	1
Farm 123	Plant 3	24	300	0	1
Farm 124	Plant 2	24	300	0	1
Farm 125	Plant 1	25	300	0	1
Farm 126	Plant 2	24	300	0	1
Farm 127	Plant 1	25	300	0	1
Farm 128	Plant 2	24	300	0	1
Farm 129	Plant 1	25	300	0	1
Farm 130	Plant 1	25	300	0	1
Farm 131	Plant 2	25	300	0	1
Farm 132	Plant 3	24	300	0	1
Farm 133	Plant 2	24	300	0	1
Farm 134	Plant 2	24	300	0	1
Farm 135	Plant 2	24	300	0	1
Farm 136	Plant 2	24	300	0	1
Farm 137	Plant 1	23	300	0	1
Farm 138	Plant 2	24	300	0	1
Farm 139	Plant 3	24	300	0	1
Farm 140	Plant 3	25	300	0	1
Farm 141	Plant 1	25	300	0	1
Farm 142	Plant 2	24	300	0	1
Farm 143	Plant 3	25	300	0	1
Farm 144	Plant 2	24	300	0	1
Farm 145	Plant 3	24	300	0	1
Farm 146	Plant 3	24	300	0	1
Farm 147	Plant 2	24	300	0	1
Farm 148	Plant 3	25	300	0	1
Farm 149	Plant 2	24	300	0	1
Farm 150	Plant 2	24	300	0	1
Farm 151	Plant 2	25	300	0	1
Farm 152	Plant 2	24	300	0	1
Farm 153	Plant 1	24	300	0	1
Farm 154	Plant 2	24	300	0	1
Farm 155	Plant 3	25	300	0	1
Farm 156	Plant 3	25	300	0	1
Farm 157	Plant 2	25	300	0	1
Farm 158	Plant 2	25	300	0	1
Farm 159	Plant 3	24	300	0	1
Farm 160	Plant 1	24	300	0	1
Farm 161	Plant 1	24	300	0	1
Farm 162	Plant 3	24	300	0	1
Farm 163	Plant 2	24	300	0	1
Farm 164	Plant 1	24	300	0	1
Farm 165	Plant 1	24	300	0	1
Farm 166	Plant 1	25	300	0	1
Farm 167	Plant 3	24	300	0	1
Farm 168	Plant 2	24	300	0	1
Farm 169	Plant 1	25	300	0	1
Farm 170	Plant 2	24	300	0	1
Farm 171	Plant 3	24	300	0	1
Farm 172	Plant 3	25	300	0	1
Farm 173	Plant 3	25	300	0	1
Farm 174	Plant 2	24	300	0	1
Farm 175	Plant 3	24	300	0	1
Farm 176	Plant 3	24	300	0	1
Farm 177	Plant 1	25	300	0	1
Farm 178	Plant 3	24	300	0	1
Farm 179	Plant 1	25	300	0	1
Farm 180	Plant 1	24	300	0	1
Farm 181	Plant 3	25	300	0	1
Farm 182	Plant 1	24	300	0	1
Farm 183	Plant 3	24	300	0	1
Farm 184	Plant 3	24	300	0	1
Farm 185	Plant 2	24	300	0	1
Farm 186	Plant 3	24	300	0	1
Farm 187	Plant 3	24	300	0	1
Farm 188	Plant 2	25	300	0	1
Farm 189	Plant 3	25	300	0	1
Farm 190	Plant 2	24	300	0	1
Farm 191	Plant 1	25	300	0	1
Farm 192	Plant 2	24	300	0	1
Farm 193	Plant 3	25	300	0	1
Farm 194	Plant 3	24	300	0	1
Farm 195	Plant 1	24	300	0	1
Farm 196	Plant 1	24	300	0	1
Farm 197	Plant 1	24	300	0	1
Farm 198	Plant 2	25	300	0	1
Farm 199	Plant 2	24	300	0	1
Farm 200	Plant 1	24	300	0	1
Farm 201	Plant 3	25	300	0	1
Farm 202	Plant 2	24	300	0	1
Farm 203	Plant 2	24	300	0	1
Farm 204	Plant 1	24	300	0	1
Farm 205	Plant 2	25	300	0	1
Farm 206	Plant 3	24	300	0	1
Farm 207	Plant 2	24	300	0	1
Farm 208	Plant 3	24	300	0	1
Farm 209	Plant 2	25	300	0	1
Farm 210	Plant 1	24	300	0	1
Farm 211	Plant 2	24	300	0	1
Farm 212	Plant 2	24	300	0	1
Farm 213	Plant 3	24	300	0	1
Farm 214	Plant 1	24	300	0	1
Farm 215	Plant 3	25	300	0	1
Farm 216	Plant 2	24	300	0	1
Farm 217	Plant 1	24	300	0	1
Farm 218	Plant 2	24	300	0	1
Farm 219	Plant 2	24	300	0	1
Farm 220	Plant 1	24	300	0	1
Farm 221	Plant 2	25	300	0	1
Farm 222	Plant 1	23	300	0	1
Farm 223	Plant 3	23	300	0	1
Farm 224	Plant 3	24	300	0	1
Farm 225	Plant 1	25	300	0	1
Farm 226	Plant 3	24	300	0	1
Farm 227	Plant 3	24	300	0	1
Farm 228	Plant 2	25	300	0	1
Farm 229	Plant 2	24	300	0	1
Farm 230	Plant 1	25	300	0	1
Farm 231	Plant 3	24	300	0	1
Farm 232	Plant 3	24	300	0	1
Farm 233	Plant 3	24	300	0	1
Farm 234	Plant 1	24	300	0	1
Farm 235	Plant 1	24	300	0	1
Farm 236	Plant 1	24	300	0	1
Farm 237	Plant 2	24	300	0	1
Farm 238	Plant 2	24	300	0	1
Farm 239	Plant 3	23	300	0	1
Farm 240	Plant 1	24	300	0	1
Farm 241	Plant 1	24	300	0	1
Farm 242	Plant 2	24	300	0	1
Farm 243	Plant 2	25	300	0	1
Farm 244	Plant 3	24	300	0	1
Farm 245	Plant 2	24	300	0	1
Farm 246	Plant 2	25	300	0	1
Farm 247	Plant 2	25	300	0	1
Farm 248	Plant 2	25	300	0	1
Farm 249	Plant 3	24	300	0	1
Farm 250	Plant 3	24	300	0	1
Farm 251	Plant 2	25	300	0	1
Farm 252	Plant 3	24	300	0	1
Farm 253	Plant 1	24	300	0	1
Farm 254	Plant 2	24	300	0	1
Farm 255	Plant 1	24	300	0	1
Farm 256	Plant 3	24	300	0	1
Farm 257	Plant 2	25	300	0	1
Farm 258	Plant 3	24	300	0	1
Farm 259	Plant 1	24	300	0	1
Farm 260	Plant 1	24	300	0	1
Farm 261	Plant 1	24	300	0	1
Farm 262	Plant 3	25	300	0	1
Farm 263	Plant 1	24	300	0	1
Farm 264	Plant 3	24	300	0	1
Farm 265	Plant 1	24	300	0	1
Farm 266	Plant 3	24	300	0	1
Farm 267	Plant 3	24	300	0	1
Farm 268	Plant 3	24	300	0	1
Farm 269	Plant 3	25	300	0	1
Farm 270	Plant 3	25	300	0	1
Farm 271	Plant 3	24	300	0	1
Farm 272	Plant 2	25	300	0	1
Farm 273	Plant 1	24	300	0	1
Farm 274	Plant 2	24	300	0	1
Farm 275	Plant 3	25	300	0	1
Farm 276	Plant 3	25	300	0	1
Farm 277	Plant 2	24	300	0	1
Farm 278	Plant 3	24	300	0	1
Farm 279	Plant 2	24	300	0	1
Farm 280	Plant 1	24	300	0	1
Farm 281	Plant 1	24	300	0	1
Farm 282	Plant 1	25	300	0	1
Farm 283	Plant 2	24	300	0	1
Farm 284	Plant 2	25	300	0	1
Farm 285	Plant 1	24	300	0	1
Farm 286	Plant 3	25	300	0	1
Farm 287	Plant 3	24	300	0	1
Farm 288	Plant 2	24	300	0	1
Farm 289	Plant 3	24	300	0	1
Farm 290	Plant 1	24	300	0	1
Farm 291	Plant 2	25	300	0	1
Farm 292	Plant 1	24	300	0	1
Farm 293	Plant 1	25	300	0	1
Farm 294	Plant 1	24	300	0	1
Farm 295	Plant 1	24	300	0	1
Farm 296	Plant 3	24	300	0	1
Farm 297	Plant 1	24	300	0	1
Farm 298	Plant 3	24	300	0	1
Farm 299	Plant 2	24	300	0	1
Farm 300	Plant 3	25	300	0	1
Mill 1	Farm 279	310	300	0	1
Mill 1	Farm 144	659	300	0	1
Mill 1	Farm 75	333	300	0	1
Mill 1	Farm 205	979	300	0	1
Mill 1	Farm 174	617	300	0	1
Mill 1	Farm 152	617	300	0	1
Mill 1	Farm 79	646	300	0	1
Mill 1	Farm 149	974	300	0	1
Mill 1	Farm 283	627	300	0	1
Mill 1	Farm 288	654	300	0	1
Mill 1	Farm 190	1269	300	0	1
Mill 1	Farm 246	675	300	0	1
Mill 1	Farm 136	289	300	0	1
Mill 1	Farm 221	347	300	0	1
Mill 2	Farm 119	913	300	0	1
Mill 2	Farm 141	911	300	0	1
Mill 2	Farm 129	813	300	0	1
Mill 2	Farm 180	1013	300	0	1
Mill 2	Farm 197	903	300	0	1
Mill 2	Farm 61	716	300	0	1
Mill 2	Farm 261	549	300	0	1
Mill 2	Farm 294	277	300	0	1
Mill 2	Farm 169	277	300	0	1
Mill 2	Farm 42	432	300	0	1
Mill 2	Farm 71	432	300	0	1
Mill 2	Farm 87	627	300	0	1
Mill 2	Farm 292	344	300	0	1
Mill 2	Farm 290	272	300	0	1
Mill 2	Farm 263	893	300	0	1
Mill 2	Farm 182	893	300	0	1
Mill 2	Farm 281	274	300	0	1
Mill 2	Farm 240	274	300	0	1
Mill 2	Farm 44	536	300	0	1
Mill 2	Farm 123	690	300	0	1
Mill 2	Farm 296	768	300	0	1
Mill 2	Farm 162	1293	300	0	1
Mill 2	Farm 146	1293	300	0	1
Mill 2	Farm 227	1211	300	0	1
Mill 2	Farm 264	1211	300	0	1
Mill 2	Farm 179	361	300	0	1
Mill 2	Farm 220	807	300	0	1
Mill 2	Farm 196	713	300	0	1
Mill 2	Farm 13	136	300	0	1
Mill 2	Farm 265	654	300	0	1
Mill 2	Farm 68	927	300	0	1
Mill 2	Farm 225	741	300	0	1
Mill 2	Farm 235	741	300	0	1
Mill 2	Farm 67	741	300	0	1
Mill 2	Farm 233	706	300	0	1
Mill 2	Farm 12	719	300	0	1
Mill 2	Farm 171	966	300	0	1
Mill 2	Farm 253	755	300	0	1
Mill 2	Farm 70	755	300	0	1
Mill 2	Farm 63	755	300	0	1
Mill 2	Farm 121	417	300	0	1
Mill 2	Farm 206	180	300	0	1
Mill 2	Farm 184	180	300	0	1
Mill 2	Farm 230	246	300	0	1
Mill 2	Farm 14	246	300	0	1
Mill 2	Farm 125	246	300	0	1
Mill 2	Farm 7	620	300	0	1
Mill 2	Farm 241	539	300	0	1
Mill 2	Farm 34	367	300	0	1
Mill 2	Farm 3	85	300	0	1
Mill 2	Farm 29	75	300	0	1
Mill 3	Farm 135	628	300	0	1
Mill 3	Farm 238	627	300	0	1
Mill 3	Farm 5	644	300	0	1
Mill 3	Farm 154	647	300	0	1
Mill 3	Farm 228	646	300	0	1
Mill 3	Farm 207	666	300	0	1
Mill 3	Farm 20	642	300	0	1
Mill 4	Farm 102	868	300	0	1
Mill 4	Farm 51	643	300	0	1
Mill 4	Farm 126	869	300	0	1
Mill 4	Farm 54	219	300	0	1
Mill 4	Farm 91	866	300	0	1
Mill 4	Farm 203	866	300	0	1
Mill 4	Farm 50	427	300	0	1
Mill 4	Farm 45	653	300	0	1
Mill 4	Farm 150	653	300	0	1
Mill 4	Farm 118	417	300	0	1
Mill 4	Farm 128	618	300	0	1
Mill 4	Farm 27	651	300	0	1
Mill 4	Farm 24	595	300	0	1
Mill 4	Farm 59	595	300	0	1
Mill 4	Farm 242	595	300	0	1
Mill 4	Farm 147	411	300	0	1
Mill 4	Farm 209	411	300	0	1
Mill 4	Farm 85	1092	300	0	1
Mill 4	Farm 97	221	300	0	1
Mill 4	Farm 131	915	300	0	1
Mill 4	Farm 199	915	300	0	1
Mill 5	Farm 293	290	300	0	1
Mill 5	Farm 272	1185	300	0	1
Mill 5	Farm 4	580	300	0	1
Mill 5	Farm 21	904	300	0	1
Mill 5	Farm 170	347	300	0	1
Mill 5	Farm 245	962	300	0	1
Mill 5	Farm 247	880	300	0	1
Mill 5	Farm 69	598	300	0	1
Mill 5	Farm 251	906	300	0	1
Mill 5	Farm 100	269	300	0	1
Mill 5	Farm 137	593	300	0	1
Mill 5	Farm 211	615	300	0	1
Mill 5	Farm 60	300	300	0	1
Mill 5	Farm 28	289	300	0	1
Mill 5	Farm 243	282	300	0	1
Mill 6	Farm 41	866	300	0	1
Mill 6	Farm 96	870	300	0	1
Mill 6	Farm 90	739	300	0	1
Mill 6	Farm 163	616	300	0	1
Mill 6	Farm 11	488	300	0	1
Mill 6	Farm 40	373	300	0	1
Mill 6	Farm 167	606	300	0	1
Mill 6	Farm 47	730	300	0	1
Mill 6	Farm 133	986	300	0	1
Mill 6	Farm 142	479	300	0	1
Mill 6	Farm 218	479	300	0	1
Mill 6	Farm 248	607	300	0	1
Mill 6	Farm 284	607	300	0	1
Mill 6	Farm 249	233	300	0	1
Mill 6	Farm 267	233	300	0	1
Mill 6	Farm 103	959	300	0	1
Mill 6	Farm 155	1311	300	0	1
Mill 6	Farm 120	717	300	0	1
Mill 6	Farm 300	485	300	0	1
Mill 6	Farm 270	469	300	0	1
Mill 6	Farm 74	577	300	0	1
Mill 6	Farm 122	577	300	0	1
Mill 6	Farm 277	897	300	0	1
Mill 6	Farm 192	780	300	0	1
Mill 6	Farm 113	782	300	0	1
Mill 6	Farm 229	528	300	0	1
Mill 6	Farm 101	644	300	0	1
Mill 6	Farm 188	380	300	0	1
Mill 6	Farm 36	590	300	0	1
Mill 6	Farm 298	590	300	0	1
Mill 6	Farm 55	476	300	0	1
Mill 6	Farm 254	235	300	0	1
Mill 6	Farm 140	585	300	0	1
Mill 6	Farm 132	827	300	0	1
Mill 6	Farm 18	350	300	0	1
Mill 6	Farm 178	350	300	0	1
Mill 6	Farm 226	479	300	0	1
Mill 7	Farm 93	561	300	0	1
Mill 7	Farm 48	363	300	0	1
Mill 7	Farm 107	582	300	0	1
Mill 7	Farm 216	377	300	0	1
Mill 7	Farm 202	558	300	0	1
Mill 7	Farm 17	931	300	0	1
Mill 7	Farm 88	567	300	0	1
Mill 7	Farm 9	750	300	0	1
Mill 7	Farm 212	751	300	0	1
Mill 7	Farm 134	358	300	0	1
Mill 7	Farm 64	358	300	0	1
Mill 7	Farm 2	1114	300	0	1
Mill 7	Farm 185	552	300	0	1
Mill 7	Farm 219	369	300	0	1
Mill 7	Farm 43	937	300	0	1
Mill 7	Farm 31	567	300	0	1
Mill 7	Farm 198	377	300	0	1
Mill 7	Farm 189	590	300	0	1
Mill 7	Farm 175	763	300	0	1
Mill 7	Farm 237	575	300	0	1
Mill 7	Farm 80	202	300	0	1
Mill 7	Farm 299	560	300	0	1
Mill 7	Farm 33	370	300	0	1
Mill 7	Farm 105	368	300	0	1
Mill 8	Farm 115	948	300	0	1
Mill 8	Farm 195	948	300	0	1
Mill 8	Farm 84	948	300	0	1
Mill 8	Farm 10	514	300	0	1
Mill 8	Farm 56	948	300	0	1
Mill 8	Farm 77	622	300	0	1
Mill 8	Farm 280	372	300	0	1
Mill 8	Farm 25	611	300	0	1
Mill 8	Farm 260	611	300	0	1
Mill 8	Farm 89	857	300	0	1
Mill 8	Farm 191	761	300	0	1
Mill 8	Farm 94	779	300	0	1
Mill 8	Farm 282	863	300	0	1
Mill 8	Farm 214	863	300	0	1
Mill 8	Farm 116	668	300	0	1
Mill 8	Farm 200	449	300	0	1
Mill 8	Farm 62	530	300	0	1
Mill 8	Farm 23	311	300	0	1
Mill 8	Farm 52	1302	300	0	1
Mill 8	Farm 204	1428	300	0	1
Mill 8	Farm 160	1105	300	0	1
Mill 8	Farm 210	768	300	0	1
Mill 8	Farm 106	750	300	0	1
Mill 8	Farm 153	964	300	0	1
Mill 8	Farm 117	622	300	0	1
Mill 8	Farm 285	629	300	0	1
Mill 8	Farm 259	533	300	0	1
Mill 8	Farm 19	747	300	0	1
Mill 8	Farm 166	747	300	0	1
Mill 8	Farm 222	529	300	0	1
Mill 8	Farm 108	416	300	0	1
Mill 8	Farm 53	433	300	0	1
Mill 8	Farm 38	433	300	0	1
Mill 8	Farm 297	433	300	0	1
Mill 8	Farm 127	238	300	0	1
Mill 8	Farm 234	95	300	0	1
Mill 8	Farm 161	687	300	0	1
Mill 8	Farm 255	448	300	0	1
Mill 8	Farm 111	448	300	0	1
Mill 8	Farm 65	226	300	0	1
Mill 8	Farm 177	208	300	0	1
Mill 8	Farm 130	208	300	0	1
Mill 9	Farm 244	359	300	0	1
Mill 9	Farm 269	362	300	0	1
Mill 9	Farm 289	362	300	0	1
Mill 9	Farm 109	467	300	0	1
Mill 9	Farm 250	467	300	0	1
Mill 9	Farm 37	467	300	0	1
Mill 9	Farm 98	467	300	0	1
Mill 9	Farm 176	1167	300	0	1
Mill 9	Farm 99	1104	300	0	1
Mill 9	Farm 193	1363	300	0	1
Mill 9	Farm 256	412	300	0	1
Mill 9	Farm 183	537	300	0	1
Mill 9	Farm 276	537	300	0	1
Mill 9	Farm 268	1086	300	0	1
Mill 9	Farm 224	858	300	0	1
Mill 9	Farm 232	858	300	0	1
Mill 9	Farm 78	648	300	0	1
Mill 9	Farm 172	801	300	0	1
Mill 9	Farm 49	1271	300	0	1
Mill 9	Farm 92	1094	300	0	1
Mill 9	Farm 262	941	300	0	1
Mill 9	Farm 278	819	300	0	1
Mill 9	Farm 252	1305	300	0	1
Mill 9	Farm 194	1190	300	0	1
Mill 9	Farm 95	952	300	0	1
Mill 9	Farm 112	701	300	0	1
Mill 9	Farm 76	511	300	0	1
Mill 9	Farm 295	568	300	0	1
Mill 9	Farm 164	568	300	0	1
Mill 9	Farm 82	531	300	0	1
Mill 9	Farm 236	531	300	0	1
Mill 9	Farm 273	350	300	0	1
Mill 9	Farm 165	502	300	0	1
Mill 9	Farm 26	502	300	0	1
Mill 9	Farm 86	869	300	0	1
Mill 9	Farm 110	376	300	0	1
Mill 9	Farm 217	376	300	0	1
Mill 9	Farm 16	685	300	0	1
Mill 9	Farm 266	646	300	0	1
Mill 9	Farm 22	752	300	0	1
Mill 9	Farm 143	360	300	0	1
Mill 9	Farm 181	354	300	0	1
Mill 9	Farm 148	423	300	0	1
Mill 9	Farm 201	489	300	0	1
Mill 9	Farm 30	498	300	0	1
Mill 9	Farm 159	498	300	0	1
Mill 9	Farm 15	1099	300	0	1
Mill 9	Farm 156	1099	300	0	1
Mill 9	Farm 215	1099	300	0	1
Mill 9	Farm 187	870	300	0	1
Mill 9	Farm 114	976	300	0	1
Mill 9	Farm 231	723	300	0	1
Mill 9	Farm 66	462	300	0	1
Mill 9	Farm 139	661	300	0	1
Mill 9	Farm 57	479	300	0	1
Mill 9	Farm 104	54	300	0	1
Mill 9	Farm 239	422	300	0	1
Mill 9	Farm 58	422	300	0	1
Mill 9	Farm 213	474	300	0	1
Mill 9	Farm 258	420	300	0	1
Mill 9	Farm 186	536	300	0	1
Mill 9	Farm 271	536	300	0	1
Mill 9	Farm 6	536	300	0	1
Mill 9	Farm 223	473	300	0	1
Mill 9	Farm 287	528	300	0	1
Mill 9	Farm 286	528	300	0	1
Mill 9	Farm 83	486	300	0	1
Mill 9	Farm 173	434	300	0	1
Mill 9	Farm 145	365	300	0	1
Mill 9	Farm 275	139	300	0	1
Mill 9	Farm 208	139	300	0	1
Mill 9	Farm 32	56	300	0	1
Mill 10	Farm 73	287	300	0	1
Mill 10	Farm 291	558	300	0	1
Mill 10	Farm 39	793	300	0	1
Mill 10	Farm 168	1103	300	0	1
Mill 10	Farm 46	303	300	0	1
Mill 10	Farm 72	807	300	0	1
Mill 10	Farm 138	776	300	0	1
Mill 10	Farm 1	243	300	0	1
Mill 10	Farm 81	751	300	0	1
Mill 10	Farm 158	278	300	0	1
Mill 10	Farm 35	242	300	0	1
Mill 10	Farm 274	512	300	0	1
Mill 10	Farm 151	512	300	0	1
Mill 10	Farm 257	273	300	0	1
Mill 10	Farm 8	508	300	0	1
Mill 10	Farm 124	527	300	0	1
Mill 10	Farm 157	527	300	0	1
Farm 1	Plant 2	25	100	0	5
Farm 2	Plant 1	24	100	0	5
Farm 3	Plant 1	24	100	0	5
Farm 4	Plant 3	25	100	0	5
Farm 5	Plant 3	25	100	0	5
Farm 6	Plant 3	24	100	0	5
Farm 7	Plant 3	25	100	0	5
Farm 8	Plant 3	25	100	0	5
Farm 9	Plant 1	24	100	0	5
Farm 10	Plant 2	24	100	0	5
Farm 11	Plant 3	24	100	0	5
Farm 12	Plant 1	25	100	0	5
Farm 13	Plant 1	25	100	0	5
Farm 14	Plant 3	25	100	0	5
Farm 15	Plant 2	24	100	0	5
Farm 16	Plant 1	24	100	0	5
Farm 17	Plant 1	25	100	0	5
Farm 18	Plant 2	24	100	0	5
Farm 19	Plant 3	24	100	0	5
Farm 20	Plant 1	25	100	0	5
Farm 21	Plant 3	25	100	0	5
Farm 22	Plant 1	24	100	0	5
Farm 23	Plant 3	24	100	0	5
Farm 24	Plant 1	24	100	0	5
Farm 25	Plant 2	24	100	0	5
Farm 26	Plant 3	24	100	0	5
Farm 27	Plant 1	24	100	0	5
Farm 28	Plant 1	24	100	0	5
Farm 29	Plant 1	24	100	0	5
Farm 30	Plant 2	24	100	0	5
Farm 31	Plant 3	24	100	0	5
Farm 32	Plant 3	24	100	0	5
Farm 33	Plant 1	25	100	0	5
Farm 34	Plant 3	24	100	0	5
Farm 35	Plant 3	24	100	0	5
Farm 36	Plant 2	25	100	0	5
Farm 37	Plant 2	24	100	0	5
Farm 38	Plant 2	25	100	0	5
Farm 39	Plant 3	24	100	0	5
Farm 40	Plant 1	25	100	0	5
Farm 41	Plant 1	24	100	0	5
Farm 42	Plant 3	25	100	0	5
Farm 43	Plant 2	24	100	0	5
Farm 44	Plant 3	24	100	0	5
Farm 45	Plant 3	25	100	0	5
Farm 46	Plant 1	25	100	0	5
Farm 47	Plant 1	24	100	0	5
Farm 48	Plant 2	24	100	0	5
Farm 49	Plant 3	24	100	0	5
Farm 50	Plant 1	24	100	0	5
Farm 51	Plant 1	25	100	0	5
Farm 52	Plant 2	24	100	0	5
Farm 53	Plant 1	25	100	0	5
Farm 54	Plant 1	24	100	0	5
Farm 55	Plant 3	24	100	0	5
Farm 56	Plant 1	24	100	0	5
Farm 57	Plant 1	24	100	0	5
Farm 58	Plant 3	24	100	0	5
Farm 59	Plant 3	25	100	0	5
Farm 60	Plant 1	24	100	0	5
Farm 61	Plant 2	24	100	0	5
Farm 62	Plant 3	24	100	0	5
Farm 63	Plant 1	24	100	0	5
Farm 64	Plant 2	24	100	0	5
Farm 65	Plant 2	24	100	0	5
Farm 66	Plant 2	24	100	0	5
Farm 67	Plant 3	24	100	0	5
Farm 68	Plant 1	24	100	0	5
Farm 69	Plant 2	24	100	0	5
Farm 70	Plant 3	24	100	0	5
Farm 71	Plant 1	24	100	0	5
Farm 72	Plant 3	24	100	0	5
Farm 73	Plant 1	24	100	0	5
Farm 74	Plant 2	25	100	0	5
Farm 75	Plant 3	24	100	0	5
Farm 76	Plant 1	24	100	0	5
Farm 77	Plant 2	24	100	0	5
Farm 78	Plant 1	24	100	0	5
Farm 79	Plant 1	25	100	0	5
Farm 80	Plant 3	25	100	0	5
Farm 81	Plant 3	24	100	0	5
Farm 82	Plant 2	24	100	0	5
Farm 83	Plant 3	24	100	0	5
Farm 84	Plant 2	23	100	0	5
Farm 85	Plant 1	25	100	0	5
Farm 86	Plant 1	24	100	0	5
Farm 87	Plant 1	24	100	0	5
Farm 88	Plant 3	24	100	0	5
Farm 89	Plant 3	24	100	0	5
Farm 90	Plant 3	24	100	0	5
Farm 91	Plant 2	24	100	0	5
Farm 92	Plant 2	24	100	0	5
Farm 93	Plant 1	24	100	0	5
Farm 94	Plant 2	23	100	0	5
Farm 95	Plant 1	24	100	0	5
Farm 96	Plant 3	24	100	0	5
Farm 97	Plant 1	24	100	0	5
Farm 98	Plant 1	25	100	0	5
Farm 99	Plant 2	24	100	0	5
Farm 100	Plant 2	24	100	0	5
Mill 2	Farm 36	571	100	0	5
Mill 2	Farm 15	574	100	0	5
Mill 2	Farm 22	563	100	0	5
Mill 2	Farm 100	573	100	0	5
Mill 2	Farm 1	528	100	0	5
Mill 2	Farm 74	544	100	0	5
Mill 2	Farm 10	590	100	0	5
Mill 2	Farm 9	556	100	0	5
Mill 3	Farm 67	505	100	0	5
Mill 3	Farm 58	534	100	0	5
Mill 3	Farm 19	481	100	0	5
Mill 3	Farm 68	503	100	0	5
Mill 3	Farm 71	530	100	0	5
Mill 3	Farm 53	496	100	0	5
Mill 3	Farm 51	461	100	0	5
Mill 3	Farm 39	487	100	0	5
Mill 3	Farm 90	503	100	0	5
Mill 4	Farm 49	573	100	0	5
Mill 4	Farm 81	573	100	0	5
Mill 4	Farm 6	1012	100	0	5
Mill 4	Farm 89	866	100	0	5
Mill 4	Farm 31	451	100	0	5
Mill 4	Farm 5	731	100	0	5
Mill 4	Farm 35	731	100	0	5
Mill 4	Farm 75	1052	100	0	5
Mill 4	Farm 97	143	100	0	5
Mill 4	Farm 28	1061	100	0	5
Mill 4	Farm 86	1056	100	0	5
Mill 4	Farm 3	586	100	0	5
Mill 4	Farm 41	716	100	0	5
Mill 4	Farm 60	864	100	0	5
Mill 4	Farm 47	1194	100	0	5
Mill 4	Farm 29	419	100	0	5
Mill 4	Farm 63	311	100	0	5
Mill 4	Farm 40	817	100	0	5
Mill 4	Farm 70	664	100	0	5
Mill 4	Farm 7	664	100	0	5
Mill 4	Farm 88	439	100	0	5
Mill 4	Farm 55	439	100	0	5
Mill 4	Farm 85	477	100	0	5
Mill 4	Farm 32	601	100	0	5
Mill 4	Farm 42	321	100	0	5
Mill 4	Farm 83	321	100	0	5
Mill 4	Farm 72	506	100	0	5
Mill 4	Farm 11	127	100	0	5
Mill 4	Farm 96	146	100	0	5
Mill 4	Farm 50	139	100	0	5
Mill 5	Farm 16	631	100	0	5
Mill 5	Farm 33	949	100	0	5
Mill 5	Farm 2	637	100	0	5
Mill 5	Farm 13	637	100	0	5
Mill 5	Farm 24	318	100	0	5
Mill 5	Farm 93	330	100	0	5
Mill 5	Farm 57	1013	100	0	5
Mill 5	Farm 95	668	100	0	5
Mill 5	Farm 79	970	100	0	5
Mill 5	Farm 12	683	100	0	5
Mill 5	Farm 78	931	100	0	5
Mill 5	Farm 20	628	100	0	5
Mill 5	Farm 46	303	100	0	5
Mill 5	Farm 76	302	100	0	5
Mill 6	Farm 21	219	100	0	5
Mill 6	Farm 59	488	100	0	5
Mill 6	Farm 26	451	100	0	5
Mill 6	Farm 4	451	100	0	5
Mill 6	Farm 62	512	100	0	5
Mill 6	Farm 23	477	100	0	5
Mill 6	Farm 80	722	100	0	5
Mill 6	Farm 44	689	100	0	5
Mill 6	Farm 8	446	100	0	5
Mill 6	Farm 98	224	100	0	5
Mill 6	Farm 17	462	100	0	5
Mill 6	Farm 54	507	100	0	5
Mill 6	Farm 87	752	100	0	5
Mill 6	Farm 34	485	100	0	5
Mill 6	Farm 45	958	100	0	5
Mill 6	Farm 56	450	100	0	5
Mill 6	Farm 73	215	100	0	5
Mill 6	Farm 14	245	100	0	5
Mill 6	Farm 27	245	100	0	5
Mill 8	Farm 18	666	100	0	5
Mill 8	Farm 25	626	100	0	5
Mill 8	Farm 30	653	100	0	5
Mill 8	Farm 52	703	100	0	5
Mill 8	Farm 84	602	100	0	5
Mill 8	Farm 61	639	100	0	5
Mill 8	Farm 37	611	100	0	5
Mill 10	Farm 66	658	100	0	5
Mill 10	Farm 77	641	100	0	5
Mill 10	Farm 69	635	100	0	5
Mill 10	Farm 91	663	100	0	5
Mill 10	Farm 65	616	100	0	5
Mill 10	Farm 92	672	100	0	5
Mill 10	Farm 99	615	100	0	5
Farm 1	Plant 2	24	400	0	1
Farm 2	Plant 1	24	400	0	1
Farm 3	Plant 3	24	400	0	1
Farm 4	Plant 1	24	400	0	1
Farm 5	Plant 1	24	400	0	1
Farm 6	Plant 1	24	400	0	1
Farm 7	Plant 3	25	400	0	1
Farm 8	Plant 3	25	400	0	1
Farm 9	Plant 3	24	400	0	1
Farm 10	Plant 3	24	400	0	1
Farm 11	Plant 3	24	400	0	1
Farm 12	Plant 3	25	400	0	1
Farm 13	Plant 3	25	400	0	1
Farm 14	Plant 3	24	400	0	1
Farm 15	Plant 3	25	400	0	1
Farm 16	Plant 3	24	400	0	1
Farm 17	Plant 3	24	400	0	1
Farm 18	Plant 3	24	400	0	1
Farm 19	Plant 1	24	400	0	1
Farm 20	Plant 2	25	400	0	1
Farm 21	Plant 3	25	400	0	1
Farm 22	Plant 3	25	400	0	1
Farm 23	Plant 3	24	400	0	1
Farm 24	Plant 3	24	400	0	1
Farm 25	Plant 3	24	400	0	1
Farm 26	Plant 3	25	400	0	1
Farm 27	Plant 1	25	400	0	1
Farm 28	Plant 3	24	400	0	1
Farm 29	Plant 3	25	400	0	1
Farm 30	Plant 1	24	400	0	1
Farm 31	Plant 3	25	400	0	1
Farm 32	Plant 3	25	400	0	1
Farm 33	Plant 1	24	400	0	1
Farm 34	Plant 2	24	400	0	1
Farm 35	Plant 3	25	400	0	1
Farm 36	Plant 1	25	400	0	1
Farm 37	Plant 3	24	400	0	1
Farm 38	Plant 3	25	400	0	1
Farm 39	Plant 3	24	400	0	1
Farm 40	Plant 1	24	400	0	1
Farm 41	Plant 3	24	400	0	1
Farm 42	Plant 3	24	400	0	1
Farm 43	Plant 3	24	400	0	1
Farm 44	Plant 1	23	400	0	1
Farm 45	Plant 1	24	400	0	1
Farm 46	Plant 3	24	400	0	1
Farm 47	Plant 1	24	400	0	1
Farm 48	Plant 1	25	400	0	1
Farm 49	Plant 3	24	400	0	1
Farm 50	Plant 2	24	400	0	1
[truncated: 998,000+ more rows]
